# Supplementary material for: (Acetato-κO)(aqua-κO)(2-{bis­[(3,5-dimethyl-1H-pyrazol-1-yl-κN 2)methyl]amino-κN}ethanol-κO)nickel(II) perchlorate monohydrate
Source: Acta Crystallogr Sect E Struct Rep Online. 2012 Mar 10;68(Pt 4):m399. doi: 10.1107/S1600536812007970 (PMC3343810; doi:10.1107/S1600536812007970)
Supplement: Supplementary file 1 [file e-68-0m399-sup1.cif]

##############################################################################
#                                                                            #
# This CIF contains the data in a paper accepted for publication in          #
# Acta Crystallographica Section E. It conforms to the requirements of       #
# Notes for Authors for Acta Crystallographica Section E, and has been       #
# peer reviewed under the auspices of the IUCr Commission on Journals.       #
#                                                                            #
# Full details of the Crystallographic Information File format               #
# are given in the paper "The Crystallographic Information File (CIF):       #
# a New Standard Archive File for Crystallography" by S. R. Hall, F. H.      #
# Allen and I. D. Brown [Acta Cryst. (1991), A47, 655-685].                  #
#                                                                            #
# The current version of the core CIF dictionary is obtainable from          #
# ftp://ftp.iucr.org/pub/cif_core.dic.                                       #
#                                                                            #
# Software is freely available for graphical display of the structure(s)     #
# in this CIF. For information consult the CIF software page                 #
# http://www.iucr.org/resources/cif/software.                                #
#                                                                            #
# This file may be used for bona fide research purposes within the           #
# scientific community so long as proper attribution is given to the journal # 
# article from which it was obtained.                                        #
#                                                                            #
##############################################################################
data_I
_audit_creation_method     SHELXL97
_chemical_name_systematic
;
(Acetato-\k<i>O</i>)(aqua-\k<i>O</i>)(2-{bis[(3,5-dimethyl-1<i>H</i>-
pyrazol-1-yl-\k<i>N</i>^2^)methyl]amino-\k<i>N</i>}ethanol-\k<i>O</i>)nickel(II)
perchlorate monohydrate
;
_chemical_name_common     ?
_chemical_formula_moiety     'C16 H28 N5 Ni O4 +, Cl O4 -, H2 O'
_chemical_formula_sum     'C16 H30 Cl N5 Ni O9'
_chemical_formula_iupac     '[Ni (C2 H3 O2) (C14 H23 N5 O) (H2 O)] Cl O4 , H2 O'
_chemical_formula_weight     530.61
_chemical_melting_point     ?
_symmetry_cell_setting     monoclinic
_symmetry_space_group_name_H-M     'P 21/c'
_symmetry_space_group_name_Hall     '-P 2ybc'
loop_
    _symmetry_equiv_pos_as_xyz
    'x, y, z'
    '-x, y+1/2, -z+1/2'
    '-x, -y, -z'
    'x, -y-1/2, z-1/2'
_cell_length_a     9.6055(11)
_cell_length_b     9.9889(11)
_cell_length_c     24.258(3)
_cell_angle_alpha     90.00
_cell_angle_beta     90.284(2)
_cell_angle_gamma     90.00
_cell_volume     2327.5(5)
_cell_formula_units_Z     4
_cell_measurement_reflns_used     1110
_cell_measurement_theta_min     5.283
_cell_measurement_theta_max     ?
_cell_measurement_temperature     293(2)
_exptl_crystal_description     block
_exptl_crystal_colour     blue
_exptl_crystal_size_max     0.433
_exptl_crystal_size_mid     0.365
_exptl_crystal_size_min     0.207
_exptl_crystal_density_diffrn     1.514
_exptl_crystal_density_meas     ?
_exptl_crystal_density_method     'not measured'
_exptl_crystal_F_000     1112
_exptl_absorpt_coefficient_mu     1.004
_exptl_absorpt_correction_type     empirical
_exptl_absorpt_process_details     '(SADABS; Sheldrick, 2003)'
_exptl_absorpt_correction_T_min     0.73152
_exptl_absorpt_correction_T_max     1.00000
_exptl_special_details     ?
_diffrn_ambient_temperature     293(2)
_diffrn_radiation_type     MoK\a
_diffrn_radiation_wavelength     0.71073
_diffrn_radiation_source     'fine-focus sealed tube'
_diffrn_radiation_monochromator     graphite
_diffrn_measurement_device_type     'Bruker APEX CCD'
_diffrn_measurement_method     '\f and \w'
_diffrn_detector_area_resol_mean     ?
_diffrn_reflns_number     13249
_diffrn_reflns_av_R_equivalents     0.0818
_diffrn_reflns_av_sigmaI/netI     0.1586
_diffrn_reflns_theta_min     1.68
_diffrn_reflns_theta_max     26.99
_diffrn_reflns_theta_full     26.99
_diffrn_measured_fraction_theta_max     0.994
_diffrn_measured_fraction_theta_full     0.994
_diffrn_reflns_limit_h_min     -12
_diffrn_reflns_limit_h_max     12
_diffrn_reflns_limit_k_min     -9
_diffrn_reflns_limit_k_max     12
_diffrn_reflns_limit_l_min     -30
_diffrn_reflns_limit_l_max     24
_diffrn_standards_number     ?
_diffrn_standards_interval_count     ?
_diffrn_standards_interval_time     ?
_diffrn_standards_decay_%     ?
_refine_special_details
;
Refinement of <i>F</i>^2^ against ALL reflections. The weighted <i>R</i>-factor
<i>wR</i> and goodness of fit <i>S</i> are based on <i>F</i>^2^, conventional
<i>R</i>-factors <i>R</i> are based on <i>F</i>, with <i>F</i> set to zero for
negative <i>F</i>^2^. The threshold expression of <i>F</i>^2^ >
\s(<i>F</i>^2^) is used only for calculating <i>R</i>-factors(gt) <i>etc</i>.
and is not relevant to the choice of reflections for refinement.
<i>R</i>-factors based on <i>F</i>^2^ are statistically about twice as large
as those based on <i>F</i>, and <i>R</i>-factors based on ALL data will be
even larger.
;
_reflns_number_total     5057
_reflns_number_gt     2284
_reflns_threshold_expression     I>2\s(I)
_refine_ls_structure_factor_coef     Fsqd
_refine_ls_matrix_type     full
_refine_ls_R_factor_all     0.1206
_refine_ls_R_factor_gt     0.0586
_refine_ls_wR_factor_gt     0.1267
_refine_ls_wR_factor_ref     0.1415
_refine_ls_goodness_of_fit_ref     0.817
_refine_ls_restrained_S_all     0.835
_refine_ls_number_reflns     5057
_refine_ls_number_parameters     310
_refine_ls_number_restraints     26
_refine_ls_hydrogen_treatment     mixed
_refine_ls_weighting_scheme     calc
_refine_ls_weighting_details
       'calc w = 1/[\s^2^(Fo^2^)+(0.0493P)^2^+0.0000P] where P=(Fo^2^+2Fc^2^)/3'
_atom_sites_solution_hydrogens     geom
_atom_sites_solution_primary     direct
_atom_sites_solution_secondary     difmap
_refine_ls_shift/su_max     0.001
_refine_ls_shift/su_mean     0.000
_refine_diff_density_max     0.660
_refine_diff_density_min     -0.499
_refine_ls_extinction_method     none
_refine_ls_extinction_coef     ?
loop_
    _atom_type_symbol
    _atom_type_description
    _atom_type_scat_dispersion_real
    _atom_type_scat_dispersion_imag
    _atom_type_scat_source
    'C' 'C' 0.0033 0.0016
                         'International Tables Vol C Tables 4.2.6.8 and 6.1.1.4'
    'H' 'H' 0.0000 0.0000
                         'International Tables Vol C Tables 4.2.6.8 and 6.1.1.4'
    'N' 'N' 0.0061 0.0033
                         'International Tables Vol C Tables 4.2.6.8 and 6.1.1.4'
    'O' 'O' 0.0106 0.0060
                         'International Tables Vol C Tables 4.2.6.8 and 6.1.1.4'
    'Cl' 'Cl' 0.1484 0.1585
                         'International Tables Vol C Tables 4.2.6.8 and 6.1.1.4'
    'Ni' 'Ni' 0.3393 1.1124
                         'International Tables Vol C Tables 4.2.6.8 and 6.1.1.4'
_computing_data_collection     'SMART (Bruker, 2000)'
_computing_cell_refinement     'SAINT (Bruker, 2000)'
_computing_data_reduction     'SAINT (Bruker, 2000)'
_computing_structure_solution     'SHELXTL (Sheldrick, 2008)'
_computing_structure_refinement     'SHELXTL (Sheldrick, 2008)'
_computing_molecular_graphics     'SHELXTL (Sheldrick, 2008)'
_computing_publication_material
;
SHELXTL (Sheldrick, 2008) and publCIF (Westrip, 2010)
;
loop_
    _atom_site_type_symbol
    _atom_site_label
    _atom_site_fract_x
    _atom_site_fract_y
    _atom_site_fract_z
    _atom_site_U_iso_or_equiv
    _atom_site_adp_type
    _atom_site_calc_flag
    _atom_site_refinement_flags
    _atom_site_occupancy
    _atom_site_symmetry_multiplicity
    _atom_site_disorder_assembly
    _atom_site_disorder_group
    Ni Ni -0.44003(7) 1.26474(6) 0.84018(3) 0.0315(2) Uani d . 1 1 . .
    Cl Cl -0.00311(17) 0.76885(16) 0.95183(7) 0.0575(4) Uani d PD 0.525(19) 1 A
                                                                               1
    Cl Cl' -0.00311(17) 0.76885(16) 0.95183(7) 0.0575(4) Uani d PD 0.475(19) 1 A
                                                                               2
    N N1 -0.2854(4) 1.2368(4) 0.90201(15) 0.0328(10) Uani d . 1 1 . .
    N N2 -0.2798(4) 1.1888(4) 0.79269(17) 0.0342(10) Uani d . 1 1 . .
    N N3 -0.1741(4) 1.1411(4) 0.82475(17) 0.0355(10) Uani d . 1 1 . .
    N N4 -0.5531(5) 1.3175(4) 0.90797(17) 0.0374(11) Uani d . 1 1 . .
    N N5 -0.4845(5) 1.2870(4) 0.95579(18) 0.0436(12) Uani d . 1 1 . .
    O O1 -0.3473(4) 1.4547(3) 0.83710(15) 0.0383(9) Uani d D 1 1 . .
    H H26 -0.357(6) 1.491(5) 0.8051(10) 0.07(2) Uiso d D 1 1 . .
    O O2 -0.5772(3) 1.3140(3) 0.78136(14) 0.0383(9) Uani d . 1 1 . .
    O O3 -0.6299(4) 1.1117(3) 0.74957(14) 0.0437(9) Uani d . 1 1 . .
    O O4 -0.5166(4) 1.0662(4) 0.84915(19) 0.0434(9) Uani d D 1 1 . .
    H H27 -0.572(4) 1.067(5) 0.8766(14) 0.050(19) Uiso d D 1 1 . .
    H H28 -0.565(5) 1.062(6) 0.8195(14) 0.08(2) Uiso d D 1 1 . .
    O O5 0.2962(5) 1.0394(6) 0.9409(2) 0.0831(15) Uani d D 1 1 . .
    H H29 0.240(5) 0.972(4) 0.938(2) 0.09(3) Uiso d D 1 1 . .
    H H30 0.276(6) 1.100(4) 0.965(2) 0.08(3) Uiso d D 1 1 . .
    O O11 0.1400(8) 0.7866(11) 0.9351(5) 0.088(3) Uani d PD 0.525(19) 1 A 1
    O O11' 0.1098(13) 0.8400(14) 0.9279(5) 0.106(3) Uani d PD 0.475(19) 1 A 2
    O O12 -0.0120(12) 0.7935(11) 1.0102(3) 0.088(3) Uani d PD 0.525(19) 1 A 1
    O O12' -0.0278(16) 0.8426(13) 1.0018(4) 0.106(3) Uani d PD 0.475(19) 1 A 2
    O O13 -0.1096(9) 0.8469(13) 0.9288(5) 0.088(3) Uani d PD 0.525(19) 1 A 1
    O O13' -0.1122(10) 0.7788(18) 0.9127(5) 0.106(3) Uani d PD 0.475(19) 1 A 2
    O O14 -0.0262(12) 0.6290(7) 0.9444(5) 0.088(3) Uani d PD 0.525(19) 1 A 1
    O O14' 0.0112(16) 0.6299(8) 0.9658(6) 0.106(3) Uani d PD 0.475(19) 1 A 2
    C C1 -0.1981(6) 1.1237(5) 0.8832(2) 0.0438(14) Uani d . 1 1 . .
    H H1A -0.1102 1.1230 0.9030 0.053 Uiso calc R 1 1 . .
    H H1B -0.2452 1.0394 0.8899 0.053 Uiso calc R 1 1 . .
    C C2 -0.0605(6) 1.1114(5) 0.7946(2) 0.0459(15) Uani d . 1 1 . .
    C C3 -0.0943(6) 1.1418(5) 0.7411(2) 0.0482(16) Uani d . 1 1 . .
    H H3A -0.0374 1.1314 0.7105 0.058 Uiso calc R 1 1 . .
    C C4 -0.2312(6) 1.1917(5) 0.7410(2) 0.0409(14) Uani d . 1 1 . .
    C C5 -0.3171(6) 1.2402(5) 0.6948(2) 0.0535(16) Uani d . 1 1 . .
    H H5A -0.4067 1.2672 0.7083 0.080 Uiso calc R 1 1 . .
    H H5B -0.3287 1.1698 0.6683 0.080 Uiso calc R 1 1 . .
    H H5C -0.2721 1.3152 0.6778 0.080 Uiso calc R 1 1 . .
    C C6 0.0674(6) 1.0516(6) 0.8194(3) 0.072(2) Uani d . 1 1 . .
    H H6A 0.0559 1.0437 0.8585 0.107 Uiso calc R 1 1 . .
    H H6B 0.1458 1.1081 0.8118 0.107 Uiso calc R 1 1 . .
    H H6C 0.0829 0.9646 0.8038 0.107 Uiso calc R 1 1 . .
    C C7 -0.3614(6) 1.2020(5) 0.9529(2) 0.0475(15) Uani d . 1 1 . .
    H H7A -0.3885 1.1084 0.9522 0.057 Uiso calc R 1 1 . .
    H H7B -0.3024 1.2166 0.9850 0.057 Uiso calc R 1 1 . .
    C C8 -0.5593(7) 1.3211(6) 1.0010(2) 0.0497(16) Uani d . 1 1 . .
    C C9 -0.6788(7) 1.3771(5) 0.9807(2) 0.0536(17) Uani d . 1 1 . .
    H H9A -0.7517 1.4113 1.0014 0.064 Uiso calc R 1 1 . .
    C C10 -0.6722(6) 1.3739(5) 0.9235(2) 0.0442(15) Uani d . 1 1 . .
    C C11 -0.7764(6) 1.4210(5) 0.8818(3) 0.0629(18) Uani d . 1 1 . .
    H H11B -0.7416 1.4047 0.8454 0.094 Uiso calc R 1 1 . .
    H H11C -0.7923 1.5152 0.8866 0.094 Uiso calc R 1 1 . .
    H H11D -0.8623 1.3734 0.8867 0.094 Uiso calc R 1 1 . .
    C C12 -0.5118(7) 1.2947(6) 1.0577(2) 0.078(2) Uani d . 1 1 . .
    H H12A -0.4213 1.2540 1.0569 0.117 Uiso calc R 1 1 . .
    H H12B -0.5761 1.2354 1.0755 0.117 Uiso calc R 1 1 . .
    H H12C -0.5070 1.3774 1.0778 0.117 Uiso calc R 1 1 . .
    C C13 -0.2072(6) 1.3644(5) 0.9084(2) 0.0425(14) Uani d . 1 1 . .
    H H13A -0.1120 1.3446 0.9191 0.051 Uiso calc R 1 1 . .
    H H13B -0.2490 1.4167 0.9377 0.051 Uiso calc R 1 1 . .
    C C14 -0.2067(6) 1.4462(5) 0.8560(2) 0.0424(14) Uani d . 1 1 . .
    H H14A -0.1700 1.5350 0.8632 0.051 Uiso calc R 1 1 . .
    H H14B -0.1491 1.4035 0.8284 0.051 Uiso calc R 1 1 . .
    C C15 -0.6364(5) 1.2371(5) 0.7480(2) 0.0351(12) Uani d . 1 1 . .
    C C16 -0.7201(6) 1.3043(5) 0.7039(2) 0.0552(16) Uani d . 1 1 . .
    H H16A -0.7145 1.3996 0.7084 0.083 Uiso calc R 1 1 . .
    H H16B -0.8155 1.2763 0.7064 0.083 Uiso calc R 1 1 . .
    H H16C -0.6840 1.2800 0.6684 0.083 Uiso calc R 1 1 . .
loop_
    _atom_site_aniso_label
    _atom_site_aniso_U_11
    _atom_site_aniso_U_22
    _atom_site_aniso_U_33
    _atom_site_aniso_U_12
    _atom_site_aniso_U_13
    _atom_site_aniso_U_23
    Ni 0.0311(4) 0.0329(4) 0.0304(4) 0.0005(3) -0.0002(3) -0.0012(3)
    Cl 0.0533(10) 0.0626(11) 0.0566(10) -0.0156(8) -0.0060(8) 0.0043(9)
    Cl' 0.0533(10) 0.0626(11) 0.0566(10) -0.0156(8) -0.0060(8) 0.0043(9)
    N1 0.037(3) 0.032(2) 0.029(2) -0.003(2) -0.0011(19) 0.0008(19)
    N2 0.031(3) 0.039(2) 0.032(3) 0.0024(19) 0.000(2) -0.0026(19)
    N3 0.029(3) 0.041(3) 0.036(3) 0.005(2) -0.002(2) 0.001(2)
    N4 0.039(3) 0.039(2) 0.034(3) -0.001(2) 0.003(2) 0.000(2)
    N5 0.051(3) 0.044(3) 0.036(3) -0.008(2) 0.012(2) -0.003(2)
    O1 0.037(2) 0.036(2) 0.042(2) -0.0039(16) -0.0077(19) 0.0048(18)
    O2 0.039(2) 0.036(2) 0.040(2) 0.0020(16) -0.0108(18) -0.0072(17)
    O3 0.052(3) 0.034(2) 0.045(2) -0.0001(17) -0.0064(19) -0.0017(17)
    O4 0.042(3) 0.044(2) 0.045(3) -0.0032(18) -0.003(2) 0.001(2)
    O5 0.084(4) 0.073(4) 0.092(4) -0.034(3) 0.006(3) 0.006(3)
    O11 0.086(5) 0.067(4) 0.109(5) 0.005(3) -0.015(3) 0.000(3)
    O11' 0.118(7) 0.093(6) 0.106(6) -0.028(4) -0.013(4) 0.003(4)
    O12 0.086(5) 0.067(4) 0.109(5) 0.005(3) -0.015(3) 0.000(3)
    O12' 0.118(7) 0.093(6) 0.106(6) -0.028(4) -0.013(4) 0.003(4)
    O13 0.086(5) 0.067(4) 0.109(5) 0.005(3) -0.015(3) 0.000(3)
    O13' 0.118(7) 0.093(6) 0.106(6) -0.028(4) -0.013(4) 0.003(4)
    O14 0.086(5) 0.067(4) 0.109(5) 0.005(3) -0.015(3) 0.000(3)
    O14' 0.118(7) 0.093(6) 0.106(6) -0.028(4) -0.013(4) 0.003(4)
    C1 0.047(4) 0.042(3) 0.043(4) 0.008(3) -0.008(3) 0.001(3)
    C2 0.036(4) 0.046(3) 0.056(4) 0.000(3) 0.009(3) -0.004(3)
    C3 0.036(4) 0.052(4) 0.056(4) 0.001(3) 0.019(3) -0.006(3)
    C4 0.046(4) 0.037(3) 0.040(4) -0.004(3) 0.008(3) -0.005(3)
    C5 0.054(4) 0.078(4) 0.029(3) 0.002(3) 0.007(3) 0.003(3)
    C6 0.039(4) 0.081(5) 0.095(6) 0.014(3) 0.005(4) 0.011(4)
    C7 0.059(4) 0.052(4) 0.031(3) -0.001(3) -0.004(3) 0.006(3)
    C8 0.059(5) 0.053(4) 0.037(4) -0.017(3) 0.018(3) -0.009(3)
    C9 0.051(4) 0.054(4) 0.055(4) -0.012(3) 0.027(4) -0.020(3)
    C10 0.044(4) 0.030(3) 0.058(4) -0.011(3) 0.018(3) -0.011(3)
    C11 0.039(4) 0.057(4) 0.092(5) 0.008(3) 0.009(4) -0.014(4)
    C12 0.103(6) 0.096(5) 0.036(4) -0.014(4) 0.020(4) -0.008(3)
    C13 0.046(4) 0.042(3) 0.040(3) -0.007(3) -0.004(3) -0.006(3)
    C14 0.044(4) 0.041(3) 0.042(4) -0.007(3) -0.010(3) 0.003(3)
    C15 0.028(3) 0.045(3) 0.033(3) 0.001(3) 0.002(2) 0.002(3)
    C16 0.051(4) 0.055(4) 0.059(4) 0.000(3) -0.021(3) 0.002(3)
_geom_special_details
;
All e.s.d.'s (except the e.s.d. in the dihedral angle between two l.s. planes)
are estimated using the full covariance matrix. The cell e.s.d.'s are taken
into account individually in the estimation of e.s.d.'s in distances, angles
and torsion angles; correlations between e.s.d.'s in cell parameters are only
used when they are defined by crystal symmetry. An approximate (isotropic)
treatment of cell e.s.d.'s is used for estimating e.s.d.'s involving l.s.
planes.
;
loop_
    _geom_bond_atom_site_label_1
    _geom_bond_atom_site_label_2
    _geom_bond_site_symmetry_2
    _geom_bond_distance
    _geom_bond_publ_flag
    Ni O2 . 1.999(3) ?
    Ni N4 . 2.044(4) ?
    Ni N2 . 2.071(4) ?
    Ni O1 . 2.097(3) ?
    Ni N1 . 2.124(4) ?
    Ni O4 . 2.126(4) ?
    Cl O13 . 1.401(7) ?
    Cl O14 . 1.426(7) ?
    Cl O12 . 1.439(7) ?
    Cl O11 . 1.446(7) ?
    N1 C7 . 1.480(6) ?
    N1 C1 . 1.481(6) ?
    N1 C13 . 1.487(6) ?
    N2 C4 . 1.339(6) ?
    N2 N3 . 1.362(5) ?
    N3 C2 . 1.349(6) ?
    N3 C1 . 1.447(6) ?
    N4 C10 . 1.332(6) ?
    N4 N5 . 1.366(5) ?
    N5 C8 . 1.358(6) ?
    N5 C7 . 1.458(6) ?
    O1 C14 . 1.427(6) ?
    O1 H26 . 0.863(10) ?
    O2 C15 . 1.251(6) ?
    O3 C15 . 1.255(5) ?
    O4 H27 . 0.858(10) ?
    O4 H28 . 0.856(10) ?
    O5 H29 . 0.861(10) ?
    O5 H30 . 0.862(10) ?
    C1 H1A . 0.9700 ?
    C1 H1B . 0.9700 ?
    C2 C3 . 1.371(7) ?
    C2 C6 . 1.490(7) ?
    C3 C4 . 1.406(7) ?
    C3 H3A . 0.9300 ?
    C4 C5 . 1.471(7) ?
    C5 H5A . 0.9600 ?
    C5 H5B . 0.9600 ?
    C5 H5C . 0.9600 ?
    C6 H6A . 0.9600 ?
    C6 H6B . 0.9600 ?
    C6 H6C . 0.9600 ?
    C7 H7A . 0.9700 ?
    C7 H7B . 0.9700 ?
    C8 C9 . 1.368(8) ?
    C8 C12 . 1.471(8) ?
    C9 C10 . 1.389(7) ?
    C9 H9A . 0.9300 ?
    C10 C11 . 1.495(7) ?
    C11 H11B . 0.9600 ?
    C11 H11C . 0.9600 ?
    C11 H11D . 0.9600 ?
    C12 H12A . 0.9600 ?
    C12 H12B . 0.9600 ?
    C12 H12C . 0.9600 ?
    C13 C14 . 1.512(6) ?
    C13 H13A . 0.9700 ?
    C13 H13B . 0.9700 ?
    C14 H14A . 0.9700 ?
    C14 H14B . 0.9700 ?
    C15 C16 . 1.494(7) ?
    C16 H16A . 0.9600 ?
    C16 H16B . 0.9600 ?
    C16 H16C . 0.9600 ?
loop_
    _geom_angle_atom_site_label_1
    _geom_angle_atom_site_label_2
    _geom_angle_atom_site_label_3
    _geom_angle_site_symmetry_1
    _geom_angle_site_symmetry_3
    _geom_angle
    _geom_angle_publ_flag
    O2 Ni N4 . . 99.19(16) ?
    O2 Ni N2 . . 100.50(15) ?
    N4 Ni N2 . . 160.25(17) ?
    O2 Ni O1 . . 91.73(14) ?
    N4 Ni O1 . . 91.29(15) ?
    N2 Ni O1 . . 89.70(15) ?
    O2 Ni N1 . . 172.99(14) ?
    N4 Ni N1 . . 80.69(16) ?
    N2 Ni N1 . . 79.96(16) ?
    O1 Ni N1 . . 81.27(14) ?
    O2 Ni O4 . . 94.35(15) ?
    N4 Ni O4 . . 88.45(16) ?
    N2 Ni O4 . . 88.49(16) ?
    O1 Ni O4 . . 173.88(16) ?
    N1 Ni O4 . . 92.65(16) ?
    O13 Cl O14 . . 112.4(5) ?
    O13 Cl O12 . . 104.5(6) ?
    O14 Cl O12 . . 106.4(5) ?
    O13 Cl O11 . . 120.9(6) ?
    O14 Cl O11 . . 103.4(6) ?
    O12 Cl O11 . . 108.4(7) ?
    C7 N1 C1 . . 111.1(4) ?
    C7 N1 C13 . . 111.4(4) ?
    C1 N1 C13 . . 113.6(4) ?
    C7 N1 Ni . . 105.9(3) ?
    C1 N1 Ni . . 106.1(3) ?
    C13 N1 Ni . . 108.2(3) ?
    C4 N2 N3 . . 106.2(4) ?
    C4 N2 Ni . . 140.9(4) ?
    N3 N2 Ni . . 111.4(3) ?
    C2 N3 N2 . . 111.7(4) ?
    C2 N3 C1 . . 129.6(5) ?
    N2 N3 C1 . . 118.6(4) ?
    C10 N4 N5 . . 105.4(4) ?
    C10 N4 Ni . . 142.9(4) ?
    N5 N4 Ni . . 111.7(3) ?
    C8 N5 N4 . . 112.1(5) ?
    C8 N5 C7 . . 128.1(5) ?
    N4 N5 C7 . . 118.5(4) ?
    C14 O1 Ni . . 109.7(3) ?
    C14 O1 H26 . . 114(4) ?
    Ni O1 H26 . . 112(4) ?
    C15 O2 Ni . . 127.3(3) ?
    Ni O4 H27 . . 107(3) ?
    Ni O4 H28 . . 99(4) ?
    H27 O4 H28 . . 108(5) ?
    H29 O5 H30 . . 117(3) ?
    N3 C1 N1 . . 107.7(4) ?
    N3 C1 H1A . . 110.2 ?
    N1 C1 H1A . . 110.2 ?
    N3 C1 H1B . . 110.2 ?
    N1 C1 H1B . . 110.2 ?
    H1A C1 H1B . . 108.5 ?
    N3 C2 C3 . . 106.0(5) ?
    N3 C2 C6 . . 122.5(5) ?
    C3 C2 C6 . . 131.5(5) ?
    C2 C3 C4 . . 107.3(5) ?
    C2 C3 H3A . . 126.4 ?
    C4 C3 H3A . . 126.4 ?
    N2 C4 C3 . . 108.8(5) ?
    N2 C4 C5 . . 121.5(5) ?
    C3 C4 C5 . . 129.7(5) ?
    C4 C5 H5A . . 109.5 ?
    C4 C5 H5B . . 109.5 ?
    H5A C5 H5B . . 109.5 ?
    C4 C5 H5C . . 109.5 ?
    H5A C5 H5C . . 109.5 ?
    H5B C5 H5C . . 109.5 ?
    C2 C6 H6A . . 109.5 ?
    C2 C6 H6B . . 109.5 ?
    H6A C6 H6B . . 109.5 ?
    C2 C6 H6C . . 109.5 ?
    H6A C6 H6C . . 109.5 ?
    H6B C6 H6C . . 109.5 ?
    N5 C7 N1 . . 107.8(4) ?
    N5 C7 H7A . . 110.1 ?
    N1 C7 H7A . . 110.1 ?
    N5 C7 H7B . . 110.1 ?
    N1 C7 H7B . . 110.1 ?
    H7A C7 H7B . . 108.5 ?
    N5 C8 C9 . . 104.9(5) ?
    N5 C8 C12 . . 123.3(6) ?
    C9 C8 C12 . . 131.9(6) ?
    C8 C9 C10 . . 108.0(5) ?
    C8 C9 H9A . . 126.0 ?
    C10 C9 H9A . . 126.0 ?
    N4 C10 C9 . . 109.6(6) ?
    N4 C10 C11 . . 121.0(5) ?
    C9 C10 C11 . . 129.4(5) ?
    C10 C11 H11B . . 109.5 ?
    C10 C11 H11C . . 109.5 ?
    H11B C11 H11C . . 109.5 ?
    C10 C11 H11D . . 109.5 ?
    H11B C11 H11D . . 109.5 ?
    H11C C11 H11D . . 109.5 ?
    C8 C12 H12A . . 109.5 ?
    C8 C12 H12B . . 109.5 ?
    H12A C12 H12B . . 109.5 ?
    C8 C12 H12C . . 109.5 ?
    H12A C12 H12C . . 109.5 ?
    H12B C12 H12C . . 109.5 ?
    N1 C13 C14 . . 112.3(4) ?
    N1 C13 H13A . . 109.2 ?
    C14 C13 H13A . . 109.2 ?
    N1 C13 H13B . . 109.2 ?
    C14 C13 H13B . . 109.2 ?
    H13A C13 H13B . . 107.9 ?
    O1 C14 C13 . . 107.2(4) ?
    O1 C14 H14A . . 110.3 ?
    C13 C14 H14A . . 110.3 ?
    O1 C14 H14B . . 110.3 ?
    C13 C14 H14B . . 110.3 ?
    H14A C14 H14B . . 108.5 ?
    O2 C15 O3 . . 124.8(5) ?
    O2 C15 C16 . . 115.4(5) ?
    O3 C15 C16 . . 119.8(5) ?
    C15 C16 H16A . . 109.5 ?
    C15 C16 H16B . . 109.5 ?
    H16A C16 H16B . . 109.5 ?
    C15 C16 H16C . . 109.5 ?
    H16A C16 H16C . . 109.5 ?
    H16B C16 H16C . . 109.5 ?
loop_
    _geom_torsion_atom_site_label_1
    _geom_torsion_atom_site_label_2
    _geom_torsion_atom_site_label_3
    _geom_torsion_atom_site_label_4
    _geom_torsion_site_symmetry_1
    _geom_torsion_site_symmetry_2
    _geom_torsion_site_symmetry_3
    _geom_torsion_site_symmetry_4
    _geom_torsion
    _geom_torsion_publ_flag
    O2 Ni N1 C7 . . . . 118.3(11) ?
    N4 Ni N1 C7 . . . . 28.7(3) ?
    N2 Ni N1 C7 . . . . -147.3(3) ?
    O1 Ni N1 C7 . . . . 121.4(3) ?
    O4 Ni N1 C7 . . . . -59.3(3) ?
    O2 Ni N1 C1 . . . . -123.5(11) ?
    N4 Ni N1 C1 . . . . 146.9(3) ?
    N2 Ni N1 C1 . . . . -29.1(3) ?
    O1 Ni N1 C1 . . . . -120.4(3) ?
    O4 Ni N1 C1 . . . . 58.9(3) ?
    O2 Ni N1 C13 . . . . -1.3(13) ?
    N4 Ni N1 C13 . . . . -90.9(3) ?
    N2 Ni N1 C13 . . . . 93.1(3) ?
    O1 Ni N1 C13 . . . . 1.9(3) ?
    O4 Ni N1 C13 . . . . -178.9(3) ?
    O2 Ni N2 C4 . . . . 20.1(6) ?
    N4 Ni N2 C4 . . . . -164.6(5) ?
    O1 Ni N2 C4 . . . . -71.6(5) ?
    N1 Ni N2 C4 . . . . -152.8(6) ?
    O4 Ni N2 C4 . . . . 114.2(5) ?
    O2 Ni N2 N3 . . . . -176.8(3) ?
    N4 Ni N2 N3 . . . . -1.5(6) ?
    O1 Ni N2 N3 . . . . 91.5(3) ?
    N1 Ni N2 N3 . . . . 10.3(3) ?
    O4 Ni N2 N3 . . . . -82.7(3) ?
    C4 N2 N3 C2 . . . . -1.1(5) ?
    Ni N2 N3 C2 . . . . -170.1(3) ?
    C4 N2 N3 C1 . . . . -178.5(4) ?
    Ni N2 N3 C1 . . . . 12.5(5) ?
    O2 Ni N4 C10 . . . . -4.3(6) ?
    N2 Ni N4 C10 . . . . -179.7(5) ?
    O1 Ni N4 C10 . . . . 87.6(6) ?
    N1 Ni N4 C10 . . . . 168.6(6) ?
    O4 Ni N4 C10 . . . . -98.5(6) ?
    O2 Ni N4 N5 . . . . 176.8(3) ?
    N2 Ni N4 N5 . . . . 1.4(6) ?
    O1 Ni N4 N5 . . . . -91.3(3) ?
    N1 Ni N4 N5 . . . . -10.3(3) ?
    O4 Ni N4 N5 . . . . 82.6(3) ?
    C10 N4 N5 C8 . . . . 1.0(5) ?
    Ni N4 N5 C8 . . . . -179.6(3) ?
    C10 N4 N5 C7 . . . . 169.0(4) ?
    Ni N4 N5 C7 . . . . -11.7(5) ?
    O2 Ni O1 C14 . . . . -155.1(3) ?
    N4 Ni O1 C14 . . . . 105.7(3) ?
    N2 Ni O1 C14 . . . . -54.6(3) ?
    N1 Ni O1 C14 . . . . 25.3(3) ?
    O4 Ni O1 C14 . . . . 18.1(16) ?
    N4 Ni O2 C15 . . . . -115.7(4) ?
    N2 Ni O2 C15 . . . . 62.7(4) ?
    O1 Ni O2 C15 . . . . 152.7(4) ?
    N1 Ni O2 C15 . . . . 155.8(11) ?
    O4 Ni O2 C15 . . . . -26.6(4) ?
    C2 N3 C1 N1 . . . . 145.0(5) ?
    N2 N3 C1 N1 . . . . -38.1(6) ?
    C7 N1 C1 N3 . . . . 157.0(4) ?
    C13 N1 C1 N3 . . . . -76.5(5) ?
    Ni N1 C1 N3 . . . . 42.3(4) ?
    N2 N3 C2 C3 . . . . 0.3(6) ?
    C1 N3 C2 C3 . . . . 177.3(5) ?
    N2 N3 C2 C6 . . . . -177.1(5) ?
    C1 N3 C2 C6 . . . . -0.1(8) ?
    N3 C2 C3 C4 . . . . 0.6(6) ?
    C6 C2 C3 C4 . . . . 177.7(6) ?
    N3 N2 C4 C3 . . . . 1.4(5) ?
    Ni N2 C4 C3 . . . . 165.0(4) ?
    N3 N2 C4 C5 . . . . -179.1(4) ?
    Ni N2 C4 C5 . . . . -15.5(8) ?
    C2 C3 C4 N2 . . . . -1.3(6) ?
    C2 C3 C4 C5 . . . . 179.3(5) ?
    C8 N5 C7 N1 . . . . -157.5(5) ?
    N4 N5 C7 N1 . . . . 36.8(6) ?
    C1 N1 C7 N5 . . . . -155.8(4) ?
    C13 N1 C7 N5 . . . . 76.5(5) ?
    Ni N1 C7 N5 . . . . -41.0(4) ?
    N4 N5 C8 C9 . . . . -0.9(6) ?
    C7 N5 C8 C9 . . . . -167.4(5) ?
    N4 N5 C8 C12 . . . . 177.7(5) ?
    C7 N5 C8 C12 . . . . 11.2(8) ?
    N5 C8 C9 C10 . . . . 0.4(6) ?
    C12 C8 C9 C10 . . . . -178.0(6) ?
    N5 N4 C10 C9 . . . . -0.7(5) ?
    Ni N4 C10 C9 . . . . -179.7(4) ?
    N5 N4 C10 C11 . . . . -179.9(4) ?
    Ni N4 C10 C11 . . . . 1.2(8) ?
    C8 C9 C10 N4 . . . . 0.2(6) ?
    C8 C9 C10 C11 . . . . 179.2(5) ?
    C7 N1 C13 C14 . . . . -143.8(4) ?
    C1 N1 C13 C14 . . . . 89.8(5) ?
    Ni N1 C13 C14 . . . . -27.7(5) ?
    Ni O1 C14 C13 . . . . -46.3(4) ?
    N1 C13 C14 O1 . . . . 49.7(5) ?
    Ni O2 C15 O3 . . . . 7.7(7) ?
    Ni O2 C15 C16 . . . . -172.5(3) ?
loop_
    _geom_hbond_atom_site_label_D
    _geom_hbond_atom_site_label_H
    _geom_hbond_atom_site_label_A
    _geom_hbond_site_symmetry_A
    _geom_hbond_distance_DH
    _geom_hbond_distance_HA
    _geom_hbond_distance_DA
    _geom_hbond_angle_DHA
    _geom_hbond_publ_flag
    O1 H26 O3 2_456 0.863(10) 1.795(10) 2.631(10) 163.0(10)
                                                         y
    O4 H27 O5 1_455 0.858(10) 2.031(10) 2.882(10) 171.0(10)
                                                         y
    O4 H28 O3 1_555 0.856(10) 1.872(10) 2.684(10) 158(5) y
    O5 H29 O11' 1_555 0.861(10) 1.837(10) 2.695(10) 174.0(10)
                                                           y
    O5 H29 O11 1_555 0.861(10) 2.092(10) 2.940(10) 168.0(10)
                                                          y
    O5 H30 O12' 3_577 0.862(10) 2.585(10) 3.162(10) 125.0(10)
                                                           y
data_global
_journal_date_recd_electronic     2012-02-16
_journal_date_accepted     2012-02-22
_journal_name_full     'Acta Crystallographica, Section E'
_journal_year     2012
_journal_volume     68
_journal_issue      4
_journal_page_first     m399
_journal_page_last     m399
_journal_paper_category     QM
_journal_paper_doi     10.1107/S1600536812007970
_journal_coeditor_code     TK5060
_publ_contact_author_name     'Professor Shu, Mouhai'
_publ_contact_author_address
;
School of Chemistry and Chemical Engineering
Shanghai Jiao Tong University
Shanghai 200240
People's Republic of China
;
_publ_contact_author_email     mhshu@sjtu.edu.cn
_publ_contact_author_fax     ++86-21-54741297
_publ_contact_author_phone     ++86-21-54747241
_publ_section_title
;\
(Acetato-\k<i>O</i>)(aqua-\k<i>O</i>)(2-{bis[(3,5-dimethyl-1<i>H</i>-pyrazol-1-\
yl-\k<i>N</i>^2^)methyl]amino-\k<i>N</i>}ethanol-\k<i>O</i>)nickel(II)
perchlorate monohydrate
;
loop_
    _publ_author_name
    _publ_author_address
    'Zhou, Jia'
;
State Key Laboratory of Metal Matrix Composites
School of Chemistry and Chemical Engineering
Shanghai Jiao Tong University
Shanghai 200240
People's Republic of China
;
    'Shu, Mouhai'
;
State Key Laboratory of Metal Matrix Composites
School of Chemistry and Chemical Engineering
Shanghai Jiao Tong University
Shanghai 200240
People's Republic of China
;
