# Supplementary material for: (Acetato-κO)(aqua-κO)(2-{bis­[(3,5-dimethyl-1H-pyrazol-1-yl-κN 2)methyl]amino-κN}ethanol-κO)nickel(II) perchlorate monohydrate
Source: Acta Crystallogr Sect E Struct Rep Online. 2012 Mar 10;68(Pt 4):m399. doi: 10.1107/S1600536812007970 (PMC3343810; doi:10.1107/S1600536812007970)
Supplement: Supplementary file 2 [file e-68-0m399-Isup2.hkl]

# 
# h,k,l, Fc-squared, Fo-squared, sigma(Fo-squared) and status flag 
# 
data_I
_shelx_title 'C16H30ClN5NiO9 in P 21/c' 
_shelx_refln_list_code          4 
_shelx_F_calc_maximum      306.77 
_exptl_crystal_F_000      1112.00 
_reflns_d_resolution_high  0.7829 
 
loop_ 
 _symmetry_equiv_pos_as_xyz 
 'x, y, z' 
 '-x, y+1/2, -z+1/2' 
 '-x, -y, -z' 
 'x, -y-1/2, z-1/2' 
 
_cell_length_a     9.6055 
_cell_length_b     9.9889 
_cell_length_c    24.2583 
_cell_angle_alpha  90.000 
_cell_angle_beta   90.284 
_cell_angle_gamma  90.000 
 
_shelx_F_squared_multiplier     1.000 
 
loop_ 
 _refln_index_h 
 _refln_index_k 
 _refln_index_l 
 _refln_F_squared_calc 
 _refln_F_squared_meas 
 _refln_F_squared_sigma 
 _refln_observed_status 
   1   0   0    12588.34    14002.21    419.39 o 
   2   0   0     6683.01     7676.35    315.47 o 
   3   0   0     2193.33     2196.02    120.63 o 
   4   0   0     5244.04     5230.65    307.03 o 
   5   0   0      497.62      635.05    148.17 o 
   6   0   0       49.85       50.21     78.61 o 
   7   0   0     1779.85     1989.12    288.51 o 
   8   0   0     1435.17     1482.07    278.63 o 
   9   0   0     2265.18     2303.97    362.59 o 
  10   0   0       80.20      103.30    154.34 o 
  11   0   0      661.36      701.32    261.76 o 
  12   0   0        2.75       36.22    165.45 o 
   1   1   0     8669.49     9458.60    121.81 o 
   2   1   0      764.74      829.70     52.07 o 
   3   1   0      144.42      148.16     34.67 o 
   4   1   0     3999.00     3795.88    152.20 o 
   5   1   0     1766.37     1757.39    118.62 o 
   6   1   0     1659.27     1654.94    139.96 o 
   7   1   0      404.77      395.96    106.32 o 
   8   1   0       41.51       23.45     48.40 o 
   9   1   0      328.50      358.17    128.28 o 
  10   1   0       10.38      -23.18     89.31 o 
  11   1   0      152.12       55.08    109.64 o 
  12   1   0      180.86      188.93    141.00 o 
   0   2   0    94108.28    95417.69   4748.26 o 
   1   2   0     8885.48     9309.73    142.46 o 
   2   2   0    19579.24    20579.97    405.93 o 
   3   2   0       41.80        3.40     22.05 o 
   4   2   0     1758.43     1991.72    113.65 o 
   5   2   0     1179.84     1202.91    112.20 o 
   6   2   0      317.52      376.80     80.70 o 
   7   2   0     8419.06     7583.14    291.57 o 
   8   2   0      340.34      453.21    125.98 o 
   9   2   0     1506.41     1695.80    281.72 o 
  10   2   0      115.20      177.69    118.29 o 
  11   2   0      643.42      418.64    172.85 o 
  12   2   0        1.59       39.51    173.68 o 
   1   3   0     5663.59     6460.04    105.05 o 
   2   3   0    12977.31    12829.66    351.34 o 
   3   3   0     1275.96     1116.62     79.64 o 
   4   3   0      763.43      814.98     87.63 o 
   5   3   0     4035.08     3683.61    212.43 o 
   6   3   0     5193.49     5232.60    229.19 o 
   7   3   0      444.52      479.71     94.94 o 
   8   3   0        1.01        7.43     51.95 o 
   9   3   0        9.52      107.44     91.47 o 
  10   3   0      127.46      138.43    117.68 o 
  11   3   0      120.10       66.77    120.45 o 
   0   4   0     3103.18     2953.97    104.84 o 
   1   4   0     9807.66     9835.85    137.51 o 
   2   4   0     5169.14     4288.43    276.39 o 
   3   4   0      300.31      245.57     36.74 o 
   4   4   0     1587.42     1666.76     78.81 o 
   5   4   0       73.23       23.40     38.72 o 
   6   4   0       79.90       89.39     51.75 o 
   7   4   0     3462.92     3356.22    202.40 o 
   8   4   0       46.27       49.33     62.26 o 
   9   4   0      747.36      798.43    148.18 o 
  10   4   0      196.09      239.34    134.74 o 
  11   4   0      219.78      240.65    145.76 o 
   1   5   0      605.96      737.24     47.98 o 
   2   5   0    10421.33    10348.87    166.34 o 
   3   5   0     3272.18     3022.20    131.53 o 
   4   5   0     1516.58     1460.71     84.21 o 
   5   5   0     1050.08      903.78    117.69 o 
   6   5   0     1588.24     1585.98    127.05 o 
   7   5   0      522.00      606.07     97.39 o 
   8   5   0        5.76      -27.17     48.77 o 
   9   5   0        5.64       30.69     69.85 o 
  10   5   0      582.49      632.36    183.78 o 
  11   5   0      245.46      183.15    214.43 o 
   0   6   0     4392.62     3965.06    163.94 o 
   1   6   0     1556.90     1716.88     72.53 o 
   2   6   0     1498.76     1377.06     72.21 o 
   3   6   0       85.22      103.86     35.18 o 
   4   6   0      543.37      776.07     79.04 o 
   5   6   0      182.35      152.48     54.39 o 
   6   6   0        2.66       -2.61     42.00 o 
   7   6   0      194.96      269.69     88.61 o 
   8   6   0       57.67       62.22     77.76 o 
   9   6   0      321.05      358.43    115.88 o 
  10   6   0       37.27      -43.78    112.77 o 
   1   7   0       39.83       78.41     39.61 o 
   2   7   0      204.93      118.26     43.58 o 
   3   7   0     2424.49     2344.72    120.00 o 
   4   7   0     2088.74     2137.87    138.85 o 
   5   7   0     3843.66     3834.72    184.53 o 
   6   7   0     1503.80     1336.01    164.18 o 
   7   7   0      458.76      482.34    114.35 o 
   8   7   0      101.29       32.75     80.29 o 
   9   7   0      216.88      186.90    104.00 o 
  10   7   0       73.17       28.82    114.58 o 
   0   8   0      794.55      721.82    132.36 o 
   1   8   0       54.71       53.98     41.33 o 
   2   8   0      299.06      274.02     64.92 o 
   3   8   0      257.25      274.46     67.47 o 
   4   8   0      143.89      102.39     84.62 o 
   5   8   0      230.33      268.85    115.11 o 
   6   8   0       50.01       71.02    100.03 o 
   7   8   0      134.34      221.74    144.87 o 
   8   8   0      249.74      170.67    140.16 o 
   9   8   0      188.34      163.02    144.05 o 
   1   9   0      323.87      309.27     73.61 o 
   2   9   0       84.00      117.98     56.61 o 
   3   9   0      618.56      704.36    124.46 o 
   4   9   0     1362.26     1307.75    221.14 o 
   5   9   0      789.35      896.96    200.12 o 
   6   9   0      208.21      176.24    123.67 o 
   7   9   0      152.03      142.32    132.30 o 
   8   9   0        1.07        7.24    122.84 o 
   0  10   0      434.74      478.90    132.12 o 
   1  10   0        9.26        7.20     58.87 o 
   2  10   0       79.99      101.72     69.88 o 
   3  10   0       15.57       -7.11     76.26 o 
   4  10   0        5.52      -11.78     91.11 o 
   5  10   0       20.69       92.00    122.21 o 
   6  10   0        5.28       46.14    122.13 o 
   7  10   0       35.21       51.04    128.48 o 
   1  11   0       50.31       73.77    100.34 o 
   2  11   0      178.30      195.39     96.89 o 
   3  11   0       80.53      149.73    120.05 o 
   4  11   0        9.64      -28.09     98.69 o 
   5  11   0        9.73       21.98    127.39 o 
   6  11   0       90.14      109.71    147.15 o 
   0  12   0       53.38       19.34    147.34 o 
   1  12   0       42.98      134.00    120.94 o 
   2  12   0      118.26      190.15    176.15 o 
   3  12   0       41.68       10.29    141.58 o 
   4  12   0        3.25      -87.66    181.09 o 
 -12   1   1        0.43        9.03    116.22 o 
 -11   1   1       10.01      -44.32     98.21 o 
 -10   1   1       63.78        3.98     80.99 o 
  -9   1   1      794.61      977.34    210.11 o 
  -8   1   1      367.55      302.72    100.36 o 
  -7   1   1        3.07        1.18     49.05 o 
  -6   1   1      169.36      149.68     55.46 o 
  -5   1   1       32.73       34.91     33.44 o 
  -4   1   1       38.83       63.27     33.18 o 
  -3   1   1     1001.70     1103.59     73.79 o 
  -2   1   1     3802.84     4591.24    119.53 o 
  -1   1   1     2707.59     3051.71     64.79 o 
   0   1   1      171.37      105.35     26.50 o 
   1   1   1     2021.43     2542.72     86.73 o 
   2   1   1     1200.64     1288.45     64.44 o 
   3   1   1     1040.41     1127.20     64.47 o 
   4   1   1        2.93       25.54     27.27 o 
   5   1   1     1724.55     2144.23    131.13 o 
   6   1   1       36.67       33.17     40.13 o 
   7   1   1      230.39      151.18     72.08 o 
   8   1   1       34.35       90.32     71.90 o 
   9   1   1       49.32       26.27     74.94 o 
  10   1   1        4.19      -34.21     84.62 o 
  11   1   1       23.82       44.14    103.33 o 
  12   1   1        0.07       67.09    119.90 o 
 -12   2   1        2.75       -0.41    155.99 o 
 -11   2   1      131.41      139.16    117.86 o 
 -10   2   1        2.78        8.44     87.40 o 
  -9   2   1      403.82      503.02    140.52 o 
  -8   2   1       95.22      105.09     59.12 o 
  -7   2   1     1027.26     1019.86    126.71 o 
  -6   2   1      115.79       69.09     44.77 o 
  -5   2   1        0.30        7.98     30.47 o 
  -4   2   1       35.88        6.43     24.65 o 
  -3   2   1       46.20       11.62     21.21 o 
  -2   2   1     1875.38     1904.23     62.45 o 
  -1   2   1       60.89       51.84     11.00 o 
   0   2   1     2355.53     2429.11    191.16 o 
   1   2   1     8221.46     8918.57    135.64 o 
   2   2   1      300.69      445.37     79.11 o 
   3   2   1      125.17      205.57     42.35 o 
   4   2   1       71.85       58.74     34.26 o 
   5   2   1      790.88      836.55    108.90 o 
   6   2   1       56.47       15.18     43.17 o 
   7   2   1      371.86      336.29     82.06 o 
   8   2   1       72.56       90.18     76.26 o 
   9   2   1      903.29      831.91    174.36 o 
  10   2   1       29.97       29.06     94.54 o 
  11   2   1        0.29      -38.22    103.00 o 
  12   2   1        0.23        2.06    166.69 o 
 -11   3   1       23.47       39.55    111.01 o 
 -10   3   1        0.36        6.39     90.54 o 
  -9   3   1      316.70      350.86    102.68 o 
  -8   3   1      617.56      681.61    123.35 o 
  -7   3   1        2.33       16.03     45.30 o 
  -6   3   1       46.98       86.68     55.06 o 
  -5   3   1      780.50      692.33     95.70 o 
  -4   3   1        1.44       11.88     32.54 o 
  -3   3   1      233.35      209.92     30.35 o 
  -2   3   1      919.13      858.73     75.38 o 
  -1   3   1    45550.82    49618.07    341.74 o 
   0   3   1      559.49      750.05     33.65 o 
   1   3   1       56.39       33.44     13.80 o 
   2   3   1     2138.28     2423.18    108.67 o 
   3   3   1      921.30      791.62    130.95 o 
   4   3   1     2494.86     2398.08    128.11 o 
   5   3   1       55.76       11.23     35.10 o 
   6   3   1      165.91      161.76     61.99 o 
   7   3   1       33.86       75.32     56.22 o 
   8   3   1      296.23      203.58     72.41 o 
   9   3   1        0.25      -44.58     69.54 o 
  10   3   1      120.70       66.38    100.97 o 
  11   3   1       38.48      141.78    123.97 o 
 -11   4   1        3.92       -9.45    106.19 o 
 -10   4   1      168.75      143.56     90.78 o 
  -9   4   1        5.41       -0.79     64.12 o 
  -8   4   1      363.11      361.39     84.64 o 
  -7   4   1      785.38      780.24    100.44 o 
  -6   4   1      797.44      866.67    116.49 o 
  -5   4   1      148.41      170.53     55.92 o 
  -4   4   1        2.56       23.49     22.56 o 
  -3   4   1      446.18      455.29     61.40 o 
  -2   4   1     3584.65     3362.17    285.78 o 
  -1   4   1       41.40       58.34     17.83 o 
   0   4   1     1970.79     1828.43     59.59 o 
   1   4   1     6157.72     6606.34    115.23 o 
   2   4   1    15723.31    16311.97    207.98 o 
   3   4   1     1098.84     1267.51     69.11 o 
   4   4   1        0.33        8.63     21.93 o 
   5   4   1       86.63      108.32     48.21 o 
   6   4   1       70.91       11.51     44.74 o 
   7   4   1      502.71      519.56    100.91 o 
   8   4   1      143.01       86.07     62.35 o 
   9   4   1        9.10       29.11     64.51 o 
  10   4   1       24.97      -55.30     85.90 o 
  11   4   1        8.72      -48.66    113.68 o 
 -11   5   1       27.47      108.65    177.80 o 
 -10   5   1       18.88       73.58     89.52 o 
  -9   5   1       35.30       96.12     79.92 o 
  -8   5   1      661.28      652.82    107.81 o 
  -7   5   1      101.43       63.50     43.56 o 
  -6   5   1      514.48      558.73     76.78 o 
  -5   5   1       15.87        7.89     31.11 o 
  -4   5   1      183.82      172.56     36.56 o 
  -3   5   1     2024.50     2001.24     91.26 o 
  -2   5   1     3754.27     4095.64    105.85 o 
  -1   5   1     9914.58    10067.80    157.25 o 
   0   5   1      482.45      384.98     34.91 o 
   1   5   1     3093.55     2825.15    108.47 o 
   2   5   1      367.93      357.61     81.34 o 
   3   5   1     8242.45     8383.09    192.81 o 
   4   5   1       91.77       99.12     34.15 o 
   5   5   1      110.81       50.75     39.93 o 
   6   5   1      447.63      535.98     81.12 o 
   7   5   1      424.36      482.66     86.30 o 
   8   5   1       38.47       61.98     69.59 o 
   9   5   1       14.43      -40.20     80.27 o 
  10   5   1      219.73      226.45    134.50 o 
  11   5   1       88.58       79.43    166.69 o 
 -10   6   1      152.76       18.36    107.69 o 
  -9   6   1      221.36      176.83    137.67 o 
  -8   6   1      154.47       72.64     80.52 o 
  -7   6   1      107.35       15.70     64.60 o 
  -6   6   1       33.49       43.16     58.59 o 
  -5   6   1      372.05      285.99     66.84 o 
  -4   6   1      654.97      668.90     64.91 o 
  -3   6   1      415.67      354.26     60.88 o 
  -2   6   1     2175.41     2247.35     86.38 o 
  -1   6   1     1875.11     1744.38     73.07 o 
   0   6   1     3677.84     3418.86    101.29 o 
   1   6   1      111.14       99.73     31.64 o 
   2   6   1      320.57      408.44     60.21 o 
   3   6   1        2.35        8.34     30.75 o 
   4   6   1      139.00      135.63     45.82 o 
   5   6   1     1191.00     1201.40    132.56 o 
   6   6   1       88.02       99.30     60.35 o 
   7   6   1     1081.00     1006.25    144.22 o 
   8   6   1      305.08      187.37     88.94 o 
   9   6   1       92.67       95.08     91.85 o 
  10   6   1        0.09       25.55     97.56 o 
 -10   7   1       75.00       91.55    126.43 o 
  -9   7   1        4.87       29.95     90.96 o 
  -8   7   1      581.23      569.37    133.53 o 
  -7   7   1      106.65       86.71     76.13 o 
  -6   7   1      763.46      775.34    133.52 o 
  -5   7   1       20.93       -0.33     58.11 o 
  -4   7   1     1048.98      885.19    237.71 o 
  -3   7   1       13.04        9.71     38.10 o 
  -2   7   1        2.21       27.66     32.90 o 
  -1   7   1      507.33      498.45     73.42 o 
   0   7   1       82.66      111.07     44.67 o 
   1   7   1     1898.79     1977.41    121.81 o 
   2   7   1       41.60       22.60     34.61 o 
   3   7   1     6113.54     5647.81    178.33 o 
   4   7   1      277.89      293.43     67.69 o 
   5   7   1       97.54       43.33     48.66 o 
   6   7   1       27.84        0.30     56.08 o 
   7   7   1      381.86      314.71     98.59 o 
   8   7   1       21.37       62.57     78.67 o 
   9   7   1       33.29       31.53     92.59 o 
  10   7   1       33.35       62.38    131.03 o 
  -9   8   1       36.26       73.97    137.36 o 
  -8   8   1      239.31      309.28    153.23 o 
  -7   8   1      159.45      258.96    134.45 o 
  -6   8   1        0.09      -39.16     80.47 o 
  -5   8   1      133.41      183.89    105.33 o 
  -4   8   1      856.83      875.85    178.10 o 
  -3   8   1     1664.16     1667.99    165.77 o 
  -2   8   1      743.62      747.34     96.43 o 
  -1   8   1        8.61        0.66     36.50 o 
   0   8   1      284.44      250.79     59.00 o 
   1   8   1      182.43      184.97     54.30 o 
   2   8   1      180.52      238.52     61.85 o 
   3   8   1        9.01       15.24     43.32 o 
   4   8   1      104.83       95.72     69.40 o 
   5   8   1      436.88      500.46    145.92 o 
   6   8   1      310.89      362.03    138.94 o 
   7   8   1      835.94      793.63    200.97 o 
   8   8   1      133.97      139.88    128.39 o 
   9   8   1      122.55       39.74    131.52 o 
  -8   9   1       55.40       66.53    126.90 o 
  -7   9   1        2.38       -9.11    115.18 o 
  -6   9   1      303.74      213.06    128.98 o 
  -5   9   1       12.80       90.53    103.10 o 
  -4   9   1      768.20      795.11    180.96 o 
  -3   9   1       97.29      135.25     92.81 o 
  -2   9   1      278.18      244.05     79.02 o 
  -1   9   1      425.12      439.49     84.85 o 
   0   9   1        8.61       35.02     48.23 o 
   1   9   1      724.71      834.41    109.55 o 
   2   9   1      824.85      813.85    110.09 o 
   3   9   1     1314.74     1521.49    171.58 o 
   4   9   1      630.37      553.69    155.48 o 
   5   9   1      670.48      815.49    194.23 o 
   6   9   1       31.48       51.69    108.25 o 
   7   9   1        5.61       -1.84    120.73 o 
   8   9   1       89.74      106.01    137.35 o 
  -7  10   1       65.46       65.51    142.21 o 
  -6  10   1        6.95       20.00    114.66 o 
  -5  10   1      317.07      367.62    158.01 o 
  -4  10   1      678.82      583.02    176.21 o 
  -3  10   1      521.75      461.62    143.95 o 
  -2  10   1      557.44      628.95    123.26 o 
  -1  10   1      263.84      345.48     95.10 o 
   0  10   1       99.04      135.73     75.50 o 
   1  10   1      206.29      220.72     73.68 o 
   2  10   1       32.72       66.60     67.30 o 
   3  10   1       71.94       30.76     87.31 o 
   4  10   1       63.39       31.99     94.11 o 
   5  10   1      253.79      153.03    127.42 o 
   6  10   1       90.73      110.45    132.01 o 
   7  10   1      164.27      171.10    137.68 o 
  -6  11   1       74.49       86.56    146.09 o 
  -5  11   1      252.33      188.08    149.80 o 
  -4  11   1      500.79      611.09    180.13 o 
  -3  11   1       96.33       86.48    112.79 o 
  -2  11   1      381.19      389.25    141.79 o 
  -1  11   1        0.60       10.09     74.90 o 
   0  11   1       10.58       19.14     82.81 o 
   1  11   1      803.04     1058.26    206.05 o 
   2  11   1      334.65      387.39    140.68 o 
   3  11   1      258.05      448.82    160.32 o 
   4  11   1      109.09      121.24    111.31 o 
   5  11   1      356.66      377.89    174.58 o 
   6  11   1       13.94      -12.54    127.64 o 
  -4  12   1      207.87      300.45    231.71 o 
  -3  12   1      150.00      241.63    138.11 o 
  -2  12   1      124.15      227.19    177.39 o 
  -1  12   1      158.00      175.53    118.88 o 
   0  12   1      179.11      158.71    113.15 o 
   1  12   1        2.90       15.44     96.84 o 
   2  12   1        4.56       22.22    139.11 o 
   3  12   1      112.53      192.20    172.04 o 
 -12   0   2      867.44      636.29    277.40 o 
 -11   0   2      246.34       67.09    158.04 o 
 -10   0   2      485.68      435.85    193.44 o 
  -9   0   2       13.47       15.23     94.66 o 
  -8   0   2     1153.04     1297.27    267.93 o 
  -7   0   2     1665.10     2178.03    303.33 o 
  -6   0   2     3437.70     4093.89    344.48 o 
  -5   0   2     1096.88     1228.30    133.77 o 
  -4   0   2       87.27       98.48     44.12 o 
  -3   0   2     4056.04     3622.18    102.01 o 
  -2   0   2     5908.72     5586.67    121.65 o 
  -1   0   2    39804.50    43612.46   1602.24 o 
   0   0   2       12.97        7.09     10.08 o 
   1   0   2       12.86       12.76     13.99 o 
   2   0   2    11472.66    11665.14    328.43 o 
   3   0   2      101.15       92.60     46.51 o 
   4   0   2    23897.66    25071.65    677.45 o 
   5   0   2      849.69     1190.26    186.44 o 
   6   0   2     6429.87     5787.92    396.34 o 
   7   0   2       23.59       -7.00     76.55 o 
   8   0   2      861.64      934.68    231.30 o 
   9   0   2      399.75      332.55    171.62 o 
  10   0   2      349.79      260.94    168.33 o 
  11   0   2        7.40       16.87    139.93 o 
  12   0   2      483.44      647.40    295.92 o 
 -12   1   2        3.97       47.77    126.23 o 
 -11   1   2        0.47        6.94     94.83 o 
 -10   1   2       50.50       93.01     84.69 o 
  -9   1   2       59.81       81.62     77.33 o 
  -8   1   2     3870.11     3889.14    364.03 o 
  -7   1   2     2313.83     2241.74    255.50 o 
  -6   1   2     5456.15     5234.56    221.38 o 
  -5   1   2     5581.02     5306.06    201.58 o 
  -4   1   2      147.93       82.00     36.76 o 
  -3   1   2     3610.06     4128.83    134.45 o 
  -2   1   2      321.28      280.94     31.11 o 
  -1   1   2    19030.11    22927.96    197.06 o 
   0   1   2    30559.37    30607.57   1126.78 o 
   1   1   2    48538.39    54430.02   1385.86 o 
   2   1   2     1358.47     1676.49     73.70 o 
   3   1   2     8270.32     9003.41    204.34 o 
   4   1   2      137.69       98.94     39.44 o 
   5   1   2     1594.46     1976.37    153.80 o 
   6   1   2      172.69      167.18     65.02 o 
   7   1   2       82.83       19.55     55.08 o 
   8   1   2     3232.27     3017.31    245.00 o 
   9   1   2      833.57      935.52    184.59 o 
  10   1   2     1537.47     1602.16    249.10 o 
  11   1   2      411.04      465.15    159.52 o 
  12   1   2      181.97      240.45    152.30 o 
 -12   2   2      276.47      312.79    211.96 o 
 -11   2   2       57.53       14.05    107.58 o 
 -10   2   2      198.93      249.02    127.40 o 
  -9   2   2       67.46       75.32     68.12 o 
  -8   2   2     1356.47     1380.11    158.86 o 
  -7   2   2        6.38       13.27     33.64 o 
  -6   2   2        7.21        8.67     35.84 o 
  -5   2   2     8365.01     8100.88    253.63 o 
  -4   2   2      195.84      195.17     49.61 o 
  -3   2   2     3420.87     3057.00    105.65 o 
  -2   2   2     5112.63     5595.03     97.69 o 
  -1   2   2    23730.47    24960.10    398.07 o 
   0   2   2     1043.76     1016.43     69.25 o 
   1   2   2      803.96      826.41     33.51 o 
   2   2   2    24894.94    25611.11   1040.82 o 
   3   2   2     1084.05     1342.90     82.90 o 
   4   2   2     4113.68     3641.76    153.01 o 
   5   2   2     4898.71     5557.05    211.56 o 
   6   2   2    11772.78    11405.45    331.63 o 
   7   2   2     1204.47     1071.43    163.55 o 
   8   2   2      724.91      749.38    155.34 o 
   9   2   2       17.74       -7.26     74.77 o 
  10   2   2      128.81       74.30    101.73 o 
  11   2   2       66.93       76.43    115.38 o 
  12   2   2       41.11       98.37    197.14 o 
 -11   3   2       61.90      -25.41    106.21 o 
 -10   3   2      219.24      247.83    133.98 o 
  -9   3   2      143.92      127.84     77.21 o 
  -8   3   2      990.52     1233.32    158.09 o 
  -7   3   2     2975.97     2745.93    151.94 o 
  -6   3   2     4286.37     4234.75    173.04 o 
  -5   3   2     1343.46     1596.96    108.80 o 
  -4   3   2     3676.63     3780.09    138.75 o 
  -3   3   2       25.07      136.49     26.33 o 
  -2   3   2     2737.27     3233.16    140.24 o 
  -1   3   2    14552.72    13544.24   1328.34 o 
   0   3   2     5922.07     6012.17    147.38 o 
   1   3   2     5187.13     5487.24    124.28 o 
   2   3   2     7048.30     8022.62    241.89 o 
   3   3   2     2118.20     1808.12     73.02 o 
   4   3   2     1094.74      999.54    117.73 o 
   5   3   2     1135.39     1172.30    114.22 o 
   6   3   2     1926.52     1706.14    148.54 o 
   7   3   2     2435.12     2336.92    177.52 o 
   8   3   2      837.80      769.92    173.89 o 
   9   3   2      176.15      175.44     95.37 o 
  10   3   2      974.96     1120.66    213.59 o 
  11   3   2      235.41      330.28    152.29 o 
 -11   4   2       58.41        0.27    134.58 o 
 -10   4   2      769.98      773.00    149.43 o 
  -9   4   2      185.39      223.76     96.67 o 
  -8   4   2      323.32      332.21     77.94 o 
  -7   4   2       29.05       18.92     39.32 o 
  -6   4   2      828.05      823.58     98.32 o 
  -5   4   2     2302.67     2394.32    129.46 o 
  -4   4   2      393.98      454.42     45.08 o 
  -3   4   2     3154.35     2972.76    162.04 o 
  -2   4   2     4554.00     4820.32    116.22 o 
  -1   4   2     5654.36     4912.81    127.95 o 
   0   4   2       18.27       17.43     17.38 o 
   1   4   2     1089.18      828.75    299.03 o 
   2   4   2    11005.24    12225.06    234.40 o 
   3   4   2     2138.50     2436.92    101.20 o 
   4   4   2     1848.57     1560.75     81.38 o 
   5   4   2     1723.22     1775.63    134.08 o 
   6   4   2     4225.11     4012.16    205.31 o 
   7   4   2      198.33      193.05     70.71 o 
   8   4   2     1035.11     1164.79    155.62 o 
   9   4   2      248.64      183.64     82.82 o 
  10   4   2        6.41      -58.32    124.71 o 
  11   4   2      301.33      220.11    133.70 o 
 -11   5   2        0.04       35.25    117.12 o 
 -10   5   2       24.79       -9.32     76.27 o 
  -9   5   2       84.25      138.48     88.44 o 
  -8   5   2      261.55      398.13     87.47 o 
  -7   5   2      174.10      197.26     62.84 o 
  -6   5   2     1862.02     2033.60    124.05 o 
  -5   5   2       63.90       37.44     34.08 o 
  -4   5   2      279.03      284.34     41.49 o 
  -3   5   2      184.22      176.08     38.02 o 
  -2   5   2        1.34       10.06     19.13 o 
  -1   5   2     6127.84     6589.49    125.11 o 
   0   5   2     5286.83     5443.84    148.31 o 
   1   5   2     4929.63     5179.38    149.45 o 
   2   5   2     4500.30     4699.48    151.92 o 
   3   5   2      289.36      264.55     42.27 o 
   4   5   2     1286.77     1153.44     80.35 o 
   5   5   2      691.16      774.37     87.64 o 
   6   5   2      522.99      558.40     81.57 o 
   7   5   2       79.46       79.29     54.82 o 
   8   5   2      394.96      494.85    112.37 o 
   9   5   2      330.55      288.00    128.72 o 
  10   5   2      706.30      943.73    307.85 o 
  11   5   2       53.52      -12.76    151.87 o 
 -10   6   2      577.35      627.08    300.24 o 
  -9   6   2      176.47      189.47    121.34 o 
  -8   6   2      182.01      180.28     89.78 o 
  -7   6   2      388.27      346.91     96.34 o 
  -6   6   2      455.05      455.32     85.92 o 
  -5   6   2     1237.65     1175.13    229.67 o 
  -4   6   2       99.29      142.80     41.91 o 
  -3   6   2     3028.67     2893.44    180.82 o 
  -2   6   2     3805.74     3933.90    112.26 o 
  -1   6   2     2760.26     2663.65     87.61 o 
   0   6   2      336.84      470.76     54.82 o 
   1   6   2      673.36      724.73     73.03 o 
   2   6   2      346.81      311.96     54.06 o 
   3   6   2     1111.15     1067.68     93.97 o 
   4   6   2     3459.09     3547.15    170.96 o 
   5   6   2     1059.68      914.83    119.60 o 
   6   6   2      950.32     1055.36    138.59 o 
   7   6   2        6.09       19.73     56.72 o 
   8   6   2      219.14      208.98    147.14 o 
   9   6   2        0.05      -31.84     90.58 o 
  10   6   2       14.97      -10.96    108.94 o 
 -10   7   2        0.50      -19.96    109.79 o 
  -9   7   2        9.98      -46.68     85.61 o 
  -8   7   2      328.38      400.50    118.51 o 
  -7   7   2      485.23      283.84     98.96 o 
  -6   7   2      997.27     1341.02    165.46 o 
  -5   7   2      234.89      139.39     70.22 o 
  -4   7   2       96.21      132.34     81.20 o 
  -3   7   2       63.82       90.95     45.66 o 
  -2   7   2       60.75      103.58     43.32 o 
  -1   7   2     1125.49     1193.60    103.55 o 
   0   7   2      295.21      354.33     64.66 o 
   1   7   2      168.08      235.67     54.68 o 
   2   7   2        4.96        8.52     28.77 o 
   3   7   2     2266.87     2235.51    155.47 o 
   4   7   2       82.56       47.37     42.24 o 
   5   7   2      163.30      157.35     67.12 o 
   6   7   2       65.20       49.59     62.98 o 
   7   7   2       31.61       67.33     79.89 o 
   8   7   2      512.33      595.18    139.55 o 
   9   7   2      380.33      373.71    129.45 o 
  10   7   2      194.91      201.91    145.46 o 
  -9   8   2       29.30      -41.41    121.02 o 
  -8   8   2       12.68       -3.58    108.04 o 
  -7   8   2      147.87      288.85    141.12 o 
  -6   8   2       84.60       42.53     90.27 o 
  -5   8   2     1165.53     1080.06    201.85 o 
  -4   8   2      502.40      415.56    129.04 o 
  -3   8   2     1862.44     1990.07    178.28 o 
  -2   8   2      562.86      586.60     86.48 o 
  -1   8   2     1230.22     1177.20    114.52 o 
   0   8   2        1.97      -22.94     33.82 o 
   1   8   2       12.44       31.41     37.15 o 
   2   8   2      114.97       69.34     44.74 o 
   3   8   2      157.65      219.36     62.79 o 
   4   8   2     3668.20     3755.30    228.18 o 
   5   8   2     1324.99      951.06    147.23 o 
   6   8   2      436.40      538.39    158.40 o 
   7   8   2       20.22       55.68    110.90 o 
   8   8   2       43.72        8.17     87.82 o 
   9   8   2       32.82      -17.90     98.40 o 
  -8   9   2      332.54      193.39    150.63 o 
  -7   9   2      145.79      101.82    125.87 o 
  -6   9   2      143.63      244.56    130.97 o 
  -5   9   2        1.27       24.21     93.22 o 
  -4   9   2       64.68      115.74    102.31 o 
  -3   9   2       94.77      -16.78     69.86 o 
  -2   9   2      266.31      270.02     77.52 o 
  -1   9   2       75.76      103.44     60.64 o 
   0   9   2      458.13      549.82     93.17 o 
   1   9   2      612.26      640.73     98.67 o 
   2   9   2       16.11        8.30     47.51 o 
   3   9   2      633.78      642.34    102.80 o 
   4   9   2        4.18        3.79     84.53 o 
   5   9   2       40.08       58.84    100.09 o 
   6   9   2       25.92        4.61    102.79 o 
   7   9   2        5.35      -20.36    113.06 o 
   8   9   2      210.56      308.69    167.60 o 
  -7  10   2      103.50      157.80    138.82 o 
  -6  10   2      104.06       85.08    133.76 o 
  -5  10   2       79.28       19.48    113.85 o 
  -4  10   2      221.66       90.18    112.62 o 
  -3  10   2      368.57      415.87    144.21 o 
  -2  10   2      366.76      439.56    109.29 o 
  -1  10   2      553.58      468.62    111.16 o 
   0  10   2        9.62       14.01     63.30 o 
   1  10   2        7.32       -3.12     58.34 o 
   2  10   2        1.82       41.80     64.93 o 
   3  10   2        1.25      -55.17     79.74 o 
   4  10   2      717.84     1066.03    222.65 o 
   5  10   2        9.78      -12.23    105.78 o 
   6  10   2        2.92       43.45    125.12 o 
   7  10   2        8.93      -22.14    117.57 o 
  -6  11   2       57.57       26.27    136.20 o 
  -5  11   2        0.32      -60.70    109.84 o 
  -4  11   2       30.98       69.04    112.33 o 
  -3  11   2        8.98       58.84    101.77 o 
  -2  11   2        0.14       30.43     97.78 o 
  -1  11   2       92.59      118.56     89.64 o 
   0  11   2       93.38      109.01     85.37 o 
   1  11   2      169.81      126.34    102.27 o 
   2  11   2      166.86      138.35    103.40 o 
   3  11   2      319.68      357.96    144.86 o 
   4  11   2      188.54       95.94    114.19 o 
   5  11   2        6.44       41.61    126.89 o 
   6  11   2       12.07       44.11    144.61 o 
  -4  12   2        0.95       24.69    189.32 o 
  -3  12   2       40.58       93.43    121.00 o 
  -2  12   2       85.50       19.02    114.66 o 
  -1  12   2       11.84       10.17     96.32 o 
   0  12   2       20.21       28.11    104.43 o 
   1  12   2       74.43       94.43    113.35 o 
   2  12   2       13.00      109.07    149.40 o 
   3  12   2       23.00      107.42    165.45 o 
 -12   1   3        6.82      -25.71     86.10 o 
 -11   1   3        0.05       41.20     98.28 o 
 -10   1   3        0.40        7.44     72.91 o 
  -9   1   3      712.36      725.06    166.72 o 
  -8   1   3        0.11       14.00     62.99 o 
  -7   1   3        4.09       -3.05     38.69 o 
  -6   1   3      172.72      148.63     42.94 o 
  -5   1   3        1.31        0.10     22.41 o 
  -4   1   3     1019.64     1118.44     72.87 o 
  -3   1   3     2070.32     1816.70     76.73 o 
  -2   1   3     7250.72     8090.62    139.85 o 
  -1   1   3      588.21      616.78     33.60 o 
   0   1   3      415.69      390.79     25.16 o 
   1   1   3        3.07       11.81      7.60 o 
   2   1   3      422.64      440.53     44.18 o 
   3   1   3      284.82      220.90     50.42 o 
   4   1   3      396.69      480.39     81.34 o 
   5   1   3     3222.18     3452.68    197.69 o 
   6   1   3      307.79      368.28     84.19 o 
   7   1   3       16.22       -4.71     46.59 o 
   8   1   3      130.74       71.33     66.13 o 
   9   1   3      197.04      166.88     98.24 o 
  10   1   3       25.95       11.33     79.89 o 
  11   1   3        4.36      -13.87    100.64 o 
  12   1   3        6.27       39.13    126.65 o 
 -12   2   3        0.09      105.36    162.16 o 
 -11   2   3        4.15       -9.97    101.71 o 
 -10   2   3       28.61       12.42     84.97 o 
  -9   2   3      229.45      214.83     86.20 o 
  -8   2   3      335.54      424.67     98.25 o 
  -7   2   3      193.05      227.88     57.67 o 
  -6   2   3      510.56      475.27     72.18 o 
  -5   2   3      139.88      175.92     43.97 o 
  -4   2   3      641.63      422.45     55.49 o 
  -3   2   3      608.16      936.10     65.32 o 
  -2   2   3     7741.25     7421.08    146.75 o 
  -1   2   3     2520.88     2548.57     57.57 o 
   0   2   3    13839.63    15278.70    336.11 o 
   1   2   3      335.99      413.13     27.22 o 
   2   2   3     1463.54     1539.04     56.97 o 
   3   2   3     1252.52     1238.91    110.41 o 
   4   2   3     1162.45     1132.00     97.55 o 
   5   2   3       41.68       69.54     41.59 o 
   6   2   3      138.30      140.51     75.04 o 
   7   2   3      611.47      513.68    118.32 o 
   8   2   3      466.88      439.85    121.49 o 
   9   2   3       95.14        6.38     77.76 o 
  10   2   3       49.53       75.39     92.65 o 
  11   2   3       25.66        1.33    101.19 o 
  12   2   3        3.22      126.76    186.44 o 
 -11   3   3        0.34       34.21    111.54 o 
 -10   3   3        3.87       32.70     75.86 o 
  -9   3   3      432.70      391.21    106.71 o 
  -8   3   3        7.77       29.08     55.92 o 
  -7   3   3      627.16      750.29     96.31 o 
  -6   3   3      327.32      299.32     60.40 o 
  -5   3   3      175.07      208.99     49.38 o 
  -4   3   3      106.64       78.84     31.27 o 
  -3   3   3       45.74        3.53     16.23 o 
  -2   3   3      992.68      871.47     47.84 o 
  -1   3   3       70.53       45.37     14.51 o 
   0   3   3      663.02      778.46     49.44 o 
   1   3   3      347.40      368.95     41.27 o 
   2   3   3    16051.08    16555.72    306.00 o 
   3   3   3       19.26       35.96     19.33 o 
   4   3   3      287.99      347.72     61.28 o 
   5   3   3     2526.32     2706.06    184.13 o 
   6   3   3      633.86      699.08    104.58 o 
   7   3   3        1.44      -11.66     42.77 o 
   8   3   3       30.88       16.34     69.50 o 
   9   3   3       46.71       44.61     83.34 o 
  10   3   3       15.74      -16.46     83.69 o 
  11   3   3       11.72      -54.85    100.83 o 
 -11   4   3        2.99       10.31    111.95 o 
 -10   4   3      103.73      103.83     86.95 o 
  -9   4   3        4.86      -17.31     62.30 o 
  -8   4   3       26.93       31.64     49.04 o 
  -7   4   3       28.43       42.02     43.39 o 
  -6   4   3      108.45       98.99     44.78 o 
  -5   4   3       19.66      -11.44     28.61 o 
  -4   4   3       16.98       -2.21     19.54 o 
  -3   4   3      207.34      278.05     35.54 o 
  -2   4   3       33.39       60.73     19.65 o 
  -1   4   3      209.26      143.28     24.36 o 
   0   4   3     2462.31     1295.42    411.20 o 
   1   4   3      807.32      796.89     63.34 o 
   2   4   3      749.84      768.57     50.31 o 
   3   4   3      370.32      441.93     47.93 o 
   4   4   3     1076.44     1131.56     74.18 o 
   5   4   3      956.11     1034.13     96.28 o 
   6   4   3      684.00      872.81    116.95 o 
   7   4   3      260.34      293.96     79.20 o 
   8   4   3       39.51       48.51     58.95 o 
   9   4   3      135.77       77.04     89.93 o 
  10   4   3       51.94       -2.40    100.19 o 
  11   4   3      133.01       44.54    116.81 o 
 -11   5   3        7.00       17.68    111.37 o 
 -10   5   3       99.16      126.15     97.25 o 
  -9   5   3      478.48      453.49    114.07 o 
  -8   5   3      180.83      152.59     69.12 o 
  -7   5   3      261.49      361.51     78.10 o 
  -6   5   3       74.81      100.57     49.85 o 
  -5   5   3      896.20      785.86     79.48 o 
  -4   5   3       19.47       39.48     24.91 o 
  -3   5   3      873.41      643.02    131.06 o 
  -2   5   3     4649.71     4545.76    111.85 o 
  -1   5   3     1775.01     1733.70     70.03 o 
   0   5   3     4485.62     4595.79    221.05 o 
   1   5   3     1249.06      736.85    271.38 o 
   2   5   3      598.56      462.19     60.46 o 
   3   5   3        0.13        6.21     21.29 o 
   4   5   3      238.59      246.76     45.19 o 
   5   5   3      493.21      542.44     78.30 o 
   6   5   3       10.51       -7.90     39.08 o 
   7   5   3       61.62       77.62     50.56 o 
   8   5   3      233.82      237.35     86.00 o 
   9   5   3      157.93       84.89    103.17 o 
  10   5   3        9.37     -110.30    129.64 o 
  11   5   3        5.27      -62.97    137.88 o 
 -10   6   3       10.25      -55.42    103.32 o 
  -9   6   3       11.81       34.55     99.48 o 
  -8   6   3       13.35      -71.63     57.63 o 
  -7   6   3      497.02      512.25     95.43 o 
  -6   6   3       22.51       34.05     49.00 o 
  -5   6   3     1000.97      944.05    105.76 o 
  -4   6   3       33.74       80.49     37.13 o 
  -3   6   3      198.33      182.98     38.21 o 
  -2   6   3      145.25      174.33     33.49 o 
  -1   6   3     3128.02     3240.84    123.32 o 
   0   6   3       96.93       43.52     28.33 o 
   1   6   3       58.95       25.46     27.00 o 
   2   6   3     1122.85     1102.31    102.68 o 
   3   6   3     2186.91     1997.43    115.08 o 
   4   6   3     3228.20     2616.93    607.19 o 
   5   6   3       56.09       66.87     50.72 o 
   6   6   3       65.34      133.25     67.48 o 
   7   6   3       28.98       23.44     59.37 o 
   8   6   3      382.19      541.27    122.33 o 
   9   6   3      110.27      140.64    116.50 o 
  10   6   3        0.34      -69.97    142.81 o 
 -10   7   3       64.21       40.48    115.96 o 
  -9   7   3      393.74      250.65    136.07 o 
  -8   7   3      306.69      305.81    110.81 o 
  -7   7   3      230.44      214.54     91.19 o 
  -6   7   3      130.94      105.85     72.49 o 
  -5   7   3     1170.75      897.95    173.58 o 
  -4   7   3       20.65       -6.69     62.70 o 
  -3   7   3      128.37       89.29     53.66 o 
  -2   7   3      402.40      463.74     72.08 o 
  -1   7   3       44.69       53.01     36.74 o 
   0   7   3     2284.35     2406.42    130.65 o 
   1   7   3        2.39       12.81     30.40 o 
   2   7   3       14.04       36.13     35.25 o 
   3   7   3       10.88       26.62     37.70 o 
   4   7   3      219.82      163.22     55.28 o 
   5   7   3     1306.01     1313.35    148.53 o 
   6   7   3      143.23       85.32     65.42 o 
   7   7   3      483.41      487.77    118.42 o 
   8   7   3      274.90      363.25    139.04 o 
   9   7   3      378.97      250.44    113.41 o 
  10   7   3       56.47      -77.73    114.73 o 
  -9   8   3        7.90      -34.69    120.19 o 
  -8   8   3       52.64       49.74    120.27 o 
  -7   8   3      131.59       52.70    108.79 o 
  -6   8   3      180.68      141.36    108.29 o 
  -5   8   3      472.19      476.90    140.96 o 
  -4   8   3      375.98      330.25    117.28 o 
  -3   8   3      822.20      816.36    125.39 o 
  -2   8   3       15.08       19.32     48.35 o 
  -1   8   3       70.62      180.83     55.71 o 
   0   8   3      264.25      338.64     66.51 o 
   1   8   3       85.60       47.35     46.57 o 
   2   8   3      684.40      925.82    109.75 o 
   3   8   3       30.19       68.39     56.50 o 
   4   8   3     1146.15     1120.53    177.82 o 
   5   8   3       10.12       21.50     77.95 o 
   6   8   3      908.68      828.64    173.55 o 
   7   8   3        6.78       20.50     74.64 o 
   8   8   3        4.42       12.38     86.03 o 
   9   8   3       75.53      126.08    105.58 o 
  -8   9   3       24.50       74.25    135.18 o 
  -7   9   3      351.94      270.82    155.74 o 
  -6   9   3        8.73       -2.66    104.01 o 
  -5   9   3        0.48      -33.98     88.22 o 
  -4   9   3      182.72      189.69    113.57 o 
  -3   9   3      189.59      113.15     80.69 o 
  -2   9   3      411.97      505.50    106.12 o 
  -1   9   3        6.03       59.08     54.65 o 
   0   9   3      431.52      344.66     90.43 o 
   1   9   3     1236.03     1370.23    137.00 o 
   2   9   3     1693.91     1733.11    152.11 o 
   3   9   3        9.02       41.05     51.11 o 
   4   9   3        3.24       10.55     62.67 o 
   5   9   3      278.40      266.95    127.57 o 
   6   9   3      225.74      110.56    123.10 o 
   7   9   3      473.78      488.63    187.76 o 
   8   9   3       80.75       49.67    123.94 o 
  -7  10   3        0.83       29.11    129.41 o 
  -6  10   3       30.56      -33.25    110.00 o 
  -5  10   3      235.28      334.04    154.75 o 
  -4  10   3      329.31      345.97    139.94 o 
  -3  10   3      545.37      613.41    167.64 o 
  -2  10   3       47.65       61.77     68.62 o 
  -1  10   3       42.69       19.02     59.22 o 
   0  10   3      191.50      176.92     75.25 o 
   1  10   3      115.17      135.94     73.26 o 
   2  10   3     1130.47     1316.09    146.92 o 
   3  10   3       38.87      109.03    100.10 o 
   4  10   3       51.72      158.58    114.72 o 
   5  10   3       51.27       41.66    107.76 o 
   6  10   3      314.56      325.65    168.29 o 
   7  10   3        7.09       -1.46    133.52 o 
  -6  11   3       36.42       -5.11    135.59 o 
  -5  11   3        2.88       64.51    131.11 o 
  -4  11   3      128.96      157.45    127.95 o 
  -3  11   3        7.35       -8.72     99.35 o 
  -2  11   3       66.57      146.24    110.73 o 
  -1  11   3      131.10      179.40     93.72 o 
   0  11   3      513.09      535.57    125.15 o 
   1  11   3      361.75      382.08    135.16 o 
   2  11   3      286.38      311.53    129.21 o 
   3  11   3       33.83     -107.01    116.06 o 
   4  11   3       13.71      -36.34    105.65 o 
   5  11   3       44.99       56.50    134.45 o 
   6  11   3       67.17       97.54    195.08 o 
  -4  12   3      206.63      152.69    211.55 o 
  -3  12   3      213.80      309.44    158.84 o 
  -2  12   3       27.55       12.81    107.42 o 
  -1  12   3      112.06      188.43    121.93 o 
   0  12   3       18.98       38.41    100.26 o 
   1  12   3       12.16       35.22     97.53 o 
   2  12   3      344.49      158.87    155.99 o 
   3  12   3      220.83      300.86    180.68 o 
 -12   0   4       97.39      116.89    162.57 o 
 -11   0   4      445.82      281.10    184.80 o 
 -10   0   4        6.75       11.94    103.30 o 
  -9   0   4       99.05       95.90    122.65 o 
  -8   0   4     1277.61     1400.99    278.63 o 
  -7   0   4     1538.36     1475.89    259.70 o 
  -6   0   4     3584.39     4068.96    235.95 o 
  -5   0   4      264.85      249.58     43.78 o 
  -4   0   4      445.54      392.88     46.92 o 
  -3   0   4    22508.54    21703.21    573.84 o 
  -2   0   4    11331.51    10278.63    558.30 o 
  -1   0   4      620.94      778.64     51.12 o 
   0   0   4       12.40       44.86     18.73 o 
   1   0   4    20602.90    21313.18    415.27 o 
   2   0   4      337.49      576.61     87.25 o 
   3   0   4    21293.09    19275.50    531.34 o 
   4   0   4     2503.65     2927.91    231.71 o 
   5   0   4      359.86      321.85    111.95 o 
   6   0   4      804.20      794.33    183.15 o 
   7   0   4      462.03      422.27    156.40 o 
   8   0   4     2409.02     2604.42    366.30 o 
   9   0   4      797.73      600.48    200.43 o 
  10   0   4      289.57      341.19    194.67 o 
  11   0   4      505.18      670.86    259.29 o 
  12   0   4      566.51      642.87    269.99 o 
 -12   1   4      140.89      267.52    190.97 o 
 -11   1   4      615.17      643.43    184.01 o 
 -10   1   4      372.05      513.09    156.21 o 
  -9   1   4      947.07     1166.51    208.60 o 
  -8   1   4      555.27      519.30    106.49 o 
  -7   1   4      997.13     1166.90    135.72 o 
  -6   1   4       45.20       23.00     28.30 o 
  -5   1   4     1334.86     1341.51     93.56 o 
  -4   1   4     4833.77     5089.81    142.83 o 
  -3   1   4     9435.67    10101.70    202.65 o 
  -2   1   4    69178.46    77140.22    970.65 o 
  -1   1   4       92.93      132.34     20.75 o 
   0   1   4    17045.23    18036.91    343.54 o 
   1   1   4    17241.57    17671.86    397.09 o 
   2   1   4     6912.26     7052.48    191.71 o 
   3   1   4       95.91      103.51     34.10 o 
   4   1   4     1838.48     2273.60    145.07 o 
   5   1   4     6069.75     5324.25    247.58 o 
   6   1   4      575.97      507.62     97.27 o 
   7   1   4     6051.05     5812.92    311.54 o 
   8   1   4       19.16      113.03     70.47 o 
   9   1   4      342.37      339.00    115.68 o 
  10   1   4        2.39       69.72     86.29 o 
  11   1   4       33.09       41.59    110.59 o 
  12   1   4      586.99      430.69    161.50 o 
 -12   2   4       51.50       28.81    158.87 o 
 -11   2   4      105.26       39.59    106.75 o 
 -10   2   4      103.93       93.65     94.58 o 
  -9   2   4       13.66       34.42     56.95 o 
  -8   2   4     1054.93     1051.69    145.95 o 
  -7   2   4     2220.84     2120.64    133.01 o 
  -6   2   4     4964.20     5127.76    182.29 o 
  -5   2   4     1957.23     1994.58    107.22 o 
  -4   2   4     9854.10     9758.20    212.89 o 
  -3   2   4      518.91      645.46     58.81 o 
  -2   2   4      870.96     1082.80     59.40 o 
  -1   2   4     4579.90     4506.96    103.66 o 
   0   2   4     6061.44     5725.15     90.57 o 
   1   2   4      110.28       84.50     16.04 o 
   2   2   4       17.53       62.31     16.90 o 
   3   2   4     8807.44     8560.00    206.91 o 
   4   2   4     2217.98     2380.97    125.53 o 
   5   2   4     5921.97     5641.51    257.36 o 
   6   2   4        2.25       26.10     47.62 o 
   7   2   4      752.41      772.23    143.44 o 
   8   2   4     1621.95     1370.81    195.41 o 
   9   2   4      177.00      207.99     97.51 o 
  10   2   4      275.81      294.76    121.28 o 
  11   2   4      409.80      319.60    147.24 o 
  12   2   4      238.10      292.63    239.12 o 
 -11   3   4      383.57      610.40    196.33 o 
 -10   3   4       71.13       75.97     80.81 o 
  -9   3   4     1492.61     1491.12    185.81 o 
  -8   3   4      179.25      218.26     77.03 o 
  -7   3   4     2321.83     2455.12    145.90 o 
  -6   3   4      347.36      468.83     72.46 o 
  -5   3   4      260.42      227.29     49.74 o 
  -4   3   4     2677.84     2310.01    111.28 o 
  -3   3   4     3854.28     4500.98    108.43 o 
  -2   3   4     5260.55     5251.15    107.71 o 
  -1   3   4      226.77      339.34     29.15 o 
   0   3   4     1825.89     1810.16     71.46 o 
   1   3   4      724.85      826.16     57.29 o 
   2   3   4      480.79      457.41     39.45 o 
   3   3   4     2727.18     2395.38     86.46 o 
   4   3   4      161.79      171.70     44.52 o 
   5   3   4     9663.79     8815.25    269.68 o 
   6   3   4     3327.71     3019.46    174.90 o 
   7   3   4     4700.46     4018.58    262.99 o 
   8   3   4       58.87      120.07     83.24 o 
   9   3   4     1306.57     1462.89    225.35 o 
  10   3   4        5.65      -28.33     83.08 o 
  11   3   4        0.06      101.54    116.14 o 
 -11   4   4        5.93        0.08     89.97 o 
 -10   4   4        0.08        3.07     74.97 o 
  -9   4   4       71.70       78.81     75.69 o 
  -8   4   4      842.07      804.47    133.72 o 
  -7   4   4      461.14      670.06     97.00 o 
  -6   4   4     2811.68     2823.44    150.12 o 
  -5   4   4      511.16      621.96     81.41 o 
  -4   4   4     5497.51     5720.80    139.95 o 
  -3   4   4     2471.48     2749.73     98.38 o 
  -2   4   4       82.19       98.23     23.70 o 
  -1   4   4     1881.88     2103.52     70.08 o 
   0   4   4     2659.34     3140.48    106.09 o 
   1   4   4     2753.52     2843.52    106.35 o 
   2   4   4     3759.28     3484.42    119.36 o 
   3   4   4      752.37      727.74     55.85 o 
   4   4   4     1686.29     1739.70    180.76 o 
   5   4   4     2339.06     2291.01    123.04 o 
   6   4   4      177.49      205.98     63.77 o 
   7   4   4      474.12      548.06    102.73 o 
   8   4   4      233.66      201.09     92.73 o 
   9   4   4      124.83       83.36     88.90 o 
  10   4   4      711.24      668.35    168.92 o 
  11   4   4      116.27      108.24    171.21 o 
 -11   5   4      241.53      349.84    127.13 o 
 -10   5   4      176.12      182.26    104.62 o 
  -9   5   4     1205.32     1189.91    177.72 o 
  -8   5   4       36.40        0.18     53.78 o 
  -7   5   4       52.67       42.50     49.75 o 
  -6   5   4      268.94      291.51     68.78 o 
  -5   5   4      117.78      144.66     49.04 o 
  -4   5   4      328.54      238.78     45.25 o 
  -3   5   4      807.77     1058.89     63.91 o 
  -2   5   4     8828.31     8133.20    543.10 o 
  -1   5   4     3079.86     3608.21    156.59 o 
   0   5   4     3932.79     3553.96    149.28 o 
   1   5   4      344.43      285.29     58.99 o 
   2   5   4     1214.60     1255.07     91.46 o 
   3   5   4      330.83      442.44     48.21 o 
   4   5   4       12.51       31.88     27.00 o 
   5   5   4     2356.73     2349.68    126.56 o 
   6   5   4      493.57      526.16     81.32 o 
   7   5   4      123.22      224.13     80.83 o 
   8   5   4      213.26      242.18     87.83 o 
   9   5   4      992.08     1157.34    310.74 o 
  10   5   4       30.46      -16.87    121.41 o 
  11   5   4        0.01       57.21    140.35 o 
 -10   6   4       85.51      -11.23    154.13 o 
  -9   6   4       96.08      -42.69     95.48 o 
  -8   6   4      535.13      687.25    114.92 o 
  -7   6   4      407.25      524.50     93.95 o 
  -6   6   4      850.99      779.71    104.74 o 
  -5   6   4      570.34      635.73     93.26 o 
  -4   6   4      266.99      206.65     60.30 o 
  -3   6   4      158.41      227.60     41.21 o 
  -2   6   4        0.68       -5.92     21.92 o 
  -1   6   4     1168.20     1226.73     88.41 o 
   0   6   4     2821.10     2702.12    120.74 o 
   1   6   4     1417.84     1067.93    336.62 o 
   2   6   4      936.88      889.90     87.91 o 
   3   6   4     4166.55     4294.30    167.21 o 
   4   6   4     2987.72     2830.78    143.77 o 
   5   6   4      689.12      684.78    110.69 o 
   6   6   4      500.47      593.61    110.74 o 
   7   6   4      163.49       66.96     62.20 o 
   8   6   4      231.32      295.96    100.66 o 
   9   6   4      259.23      262.56    114.92 o 
  10   6   4      309.61      216.07    206.20 o 
 -10   7   4       33.25       49.37    117.13 o 
  -9   7   4      125.18       79.45    117.47 o 
  -8   7   4       18.34       41.78     78.10 o 
  -7   7   4      292.23      201.14    113.98 o 
  -6   7   4        1.03      -15.96     69.31 o 
  -5   7   4       55.29      140.01     86.15 o 
  -4   7   4     1103.70     1290.72    194.28 o 
  -3   7   4      286.90      156.09     82.34 o 
  -2   7   4     4743.87     4663.50    219.88 o 
  -1   7   4      743.01      832.77     77.36 o 
   0   7   4      578.19      524.29     70.71 o 
   1   7   4      360.10      400.19     65.51 o 
   2   7   4      506.93      405.54     93.88 o 
   3   7   4       10.93       52.73     41.03 o 
   4   7   4        1.41       19.64     44.54 o 
   5   7   4      887.72     1164.60    144.61 o 
   6   7   4      309.62      342.58     98.64 o 
   7   7   4      554.39      511.03    113.96 o 
   8   7   4      104.03       17.53     93.56 o 
   9   7   4      221.81      250.27    140.25 o 
  10   7   4       75.01       71.36    122.72 o 
  -9   8   4       15.79      -27.07    115.32 o 
  -8   8   4      386.72      428.01    168.65 o 
  -7   8   4     1039.69      768.01    188.81 o 
  -6   8   4      393.89      309.96    130.85 o 
  -5   8   4      389.04      285.98    121.36 o 
  -4   8   4      113.04      166.42     96.58 o 
  -3   8   4      411.14      471.85    132.90 o 
  -2   8   4      257.90      199.77     70.46 o 
  -1   8   4      235.36      275.56     76.99 o 
   0   8   4      202.85      181.00     54.31 o 
   1   8   4      251.16      252.67     61.76 o 
   2   8   4      160.58      154.04     62.96 o 
   3   8   4     2787.32     2928.28    187.99 o 
   4   8   4     1017.11      881.76    165.44 o 
   5   8   4       38.28       21.07     61.49 o 
   6   8   4      188.25      212.84     90.90 o 
   7   8   4       91.21      127.38    105.91 o 
   8   8   4      146.32      121.62    120.34 o 
   9   8   4       46.46       -4.60    101.74 o 
  -8   9   4       13.61       13.16    116.98 o 
  -7   9   4        1.08       -0.08    112.98 o 
  -6   9   4        1.43       15.85    107.91 o 
  -5   9   4       28.28       73.61     98.05 o 
  -4   9   4      383.68      486.47    151.36 o 
  -3   9   4       21.87       38.68     73.19 o 
  -2   9   4     1321.88     1422.95    165.42 o 
  -1   9   4      713.00      785.65    127.61 o 
   0   9   4      359.11      350.85     89.69 o 
   1   9   4      346.47      294.81     75.15 o 
   2   9   4      120.71       98.61     55.85 o 
   3   9   4       42.90       22.64     53.03 o 
   4   9   4      134.02      180.94     86.44 o 
   5   9   4      555.06      563.75    180.89 o 
   6   9   4       11.44       16.25    106.48 o 
   7   9   4      196.76      213.81    152.06 o 
   8   9   4       67.30      108.14    151.66 o 
  -7  10   4       76.83       93.52    137.56 o 
  -6  10   4       11.54       34.91    118.17 o 
  -5  10   4       32.07       77.50    118.66 o 
  -4  10   4      135.13      112.08    112.33 o 
  -3  10   4       79.96       38.79     93.71 o 
  -2  10   4      166.62       99.25     73.53 o 
  -1  10   4      140.91      199.25     83.43 o 
   0  10   4      829.41      737.25    134.40 o 
   1  10   4      465.44      563.25    119.54 o 
   2  10   4      191.42      155.66     80.96 o 
   3  10   4      326.79      444.42    102.37 o 
   4  10   4      446.61      366.16    142.20 o 
   5  10   4        2.84        7.57    109.89 o 
   6  10   4       19.68       52.13    129.79 o 
   7  10   4        8.61        8.14    125.29 o 
  -6  11   4       75.15       72.49    144.17 o 
  -5  11   4       24.35      -18.98    122.44 o 
  -4  11   4       43.61       40.11    119.76 o 
  -3  11   4       49.07       62.36    106.54 o 
  -2  11   4      106.19       98.39    108.64 o 
  -1  11   4      187.85      184.85     91.95 o 
   0  11   4      245.43      136.41     83.21 o 
   1  11   4       81.29      110.61     82.32 o 
   2  11   4        9.88       29.63     90.18 o 
   3  11   4        0.20        1.65    142.40 o 
   4  11   4        5.97        9.47    137.88 o 
   5  11   4       46.67      135.89    142.45 o 
   6  11   4        8.67      100.83    201.67 o 
  -3  12   4       54.05       59.15    118.48 o 
  -2  12   4       39.93      115.80    122.65 o 
  -1  12   4       82.56       68.22    108.64 o 
   0  12   4       36.75      -23.58     98.79 o 
   1  12   4        3.55       18.43     95.01 o 
   2  12   4       30.67      -49.13     98.44 o 
   3  12   4       62.33       90.96    165.45 o 
 -12   1   5        0.45      -45.68    148.58 o 
 -11   1   5       23.35       75.51    108.86 o 
 -10   1   5        6.75      -56.21     75.84 o 
  -9   1   5       78.67      132.74     91.51 o 
  -8   1   5      458.70      499.33    104.69 o 
  -7   1   5        1.60       -2.54     40.82 o 
  -6   1   5       85.77       65.86     35.15 o 
  -5   1   5      187.15      190.71     41.54 o 
  -4   1   5      850.29      493.28    105.79 o 
  -3   1   5     1248.41     1089.38     56.10 o 
  -2   1   5      131.19      164.50     23.41 o 
  -1   1   5     3052.08     3296.03     87.73 o 
   0   1   5     1133.87     1155.07     50.39 o 
   1   1   5      940.13     1021.67     56.68 o 
   2   1   5       56.27       44.88     24.49 o 
   3   1   5     2681.65     3079.25    151.01 o 
   4   1   5      598.05      416.23     75.82 o 
   5   1   5       40.21       65.69     36.98 o 
   6   1   5        3.71      -14.39     36.58 o 
   7   1   5      305.17      327.81     95.51 o 
   8   1   5      109.56       90.74     68.96 o 
   9   1   5       66.24       84.69     76.46 o 
  10   1   5       35.81       37.90     84.38 o 
  11   1   5       14.19      107.74    112.56 o 
  12   1   5        9.19      118.66    124.20 o 
 -11   2   5       52.27       -7.06     99.38 o 
 -10   2   5        9.19       -7.50     84.84 o 
  -9   2   5      172.37      157.33     79.76 o 
  -8   2   5       29.08       70.59     58.82 o 
  -7   2   5       59.51       86.33     55.35 o 
  -6   2   5      514.50      497.38     71.38 o 
  -5   2   5      399.89      482.17     66.37 o 
  -4   2   5        0.22       35.36     25.13 o 
  -3   2   5     2498.31     2984.14    121.19 o 
  -2   2   5      147.34      186.91     32.50 o 
  -1   2   5       83.89      111.00     23.31 o 
   0   2   5      845.45      795.60     36.54 o 
   1   2   5      144.29      194.83     23.92 o 
   2   2   5      370.11      427.64     39.01 o 
   3   2   5     3227.42     3434.18    133.24 o 
   4   2   5      323.82      374.22     76.37 o 
   5   2   5      229.88      424.39    135.41 o 
   6   2   5      362.94      424.91    103.04 o 
   7   2   5      155.23       79.10     68.80 o 
   8   2   5      240.48      238.90     93.06 o 
   9   2   5        0.25       68.57     73.46 o 
  10   2   5      135.96      132.50     97.49 o 
  11   2   5       12.77       60.47    108.12 o 
 -11   3   5        0.35      -34.16    105.00 o 
 -10   3   5      175.85       87.06     83.04 o 
  -9   3   5      315.49      318.60     96.46 o 
  -8   3   5       27.57       49.57     59.86 o 
  -7   3   5       42.57       47.10     38.66 o 
  -6   3   5       34.87       51.31     36.92 o 
  -5   3   5      797.65      703.84     82.36 o 
  -4   3   5     1165.40      973.06     84.99 o 
  -3   3   5     1344.75     1389.38     83.19 o 
  -2   3   5     3524.72     3646.06    117.05 o 
  -1   3   5      778.53     1007.73     59.10 o 
   0   3   5      282.70      355.49     58.90 o 
   1   3   5       46.87      151.02     30.56 o 
   2   3   5        1.92        4.49     13.81 o 
   3   3   5      261.01      303.19     39.51 o 
   4   3   5      567.45      440.86     66.78 o 
   5   3   5     1395.18     1297.55    119.76 o 
   6   3   5     1784.70     1978.69    178.68 o 
   7   3   5       39.06       -4.77     55.66 o 
   8   3   5        1.10      -13.13     60.20 o 
   9   3   5        5.69      -47.21     68.13 o 
  10   3   5      204.65      225.39    114.84 o 
  11   3   5      126.36      216.52    128.61 o 
 -11   4   5       10.93      -38.97     78.69 o 
 -10   4   5       69.31       93.74     87.85 o 
  -9   4   5       17.62       43.40     69.13 o 
  -8   4   5       72.72       90.20     66.30 o 
  -7   4   5       21.00       -5.28     37.18 o 
  -6   4   5      866.45      916.40    101.65 o 
  -5   4   5       19.89       33.93     32.80 o 
  -4   4   5      276.80      276.55     44.09 o 
  -3   4   5      678.79      630.97     53.07 o 
  -2   4   5     1027.33     1099.16     56.76 o 
  -1   4   5     2848.67     2879.89     80.53 o 
   0   4   5      220.25      244.85     39.63 o 
   1   4   5      650.66      613.39     59.90 o 
   2   4   5      822.24      924.53     53.54 o 
   3   4   5      374.98      366.51     48.05 o 
   4   4   5       72.09       44.54     29.03 o 
   5   4   5      431.47      526.23     73.96 o 
   6   4   5      127.06      168.88     57.78 o 
   7   4   5       95.36       83.60     56.46 o 
   8   4   5       69.08      100.87     75.47 o 
   9   4   5       20.21      -15.69     76.99 o 
  10   4   5       74.19       89.36    103.00 o 
  11   4   5        0.72      -60.50    151.05 o 
 -11   5   5        0.59       52.46     93.35 o 
 -10   5   5      172.51      150.36    100.64 o 
  -9   5   5       27.17       32.59     75.12 o 
  -8   5   5      185.21      111.01     62.31 o 
  -7   5   5        2.95       30.85     44.96 o 
  -6   5   5      438.45      495.35     84.53 o 
  -5   5   5      311.45      303.27     63.73 o 
  -4   5   5      230.21      215.70     52.03 o 
  -3   5   5     1224.57     1229.66     66.90 o 
  -2   5   5     1554.88     1716.14     77.16 o 
  -1   5   5     2002.80     2093.13     96.59 o 
   0   5   5      388.03      424.51     55.29 o 
   1   5   5      380.17      376.76     55.05 o 
   2   5   5      413.78      425.92     61.49 o 
   3   5   5        6.66       34.57     22.56 o 
   4   5   5     2196.39     2030.73     96.47 o 
   5   5   5      952.14      994.03     96.90 o 
   6   5   5        1.41       -0.85     47.75 o 
   7   5   5       57.21       58.66     62.12 o 
   8   5   5       27.66       41.79     66.96 o 
   9   5   5       61.15      144.54    108.84 o 
  10   5   5       21.55       23.87    147.75 o 
  11   5   5      140.35      160.10    181.50 o 
 -10   6   5      196.36      159.45    131.91 o 
  -9   6   5      215.64      196.53    130.19 o 
  -8   6   5      736.90      823.96    125.74 o 
  -7   6   5      100.72       22.32     51.21 o 
  -6   6   5       76.60       94.36     51.84 o 
  -5   6   5      141.59      134.22     56.04 o 
  -4   6   5      168.71      117.16     49.03 o 
  -3   6   5        2.89       13.69     32.01 o 
  -2   6   5     2236.87     1836.16    300.07 o 
  -1   6   5      988.60      650.29    141.03 o 
   0   6   5      701.98      580.88    139.68 o 
   1   6   5     3641.39     3587.64    144.17 o 
   2   6   5     2181.47     2287.36    120.81 o 
   3   6   5      123.75      177.86     47.26 o 
   4   6   5      148.87      217.42     57.59 o 
   5   6   5       31.59       41.47     52.91 o 
   6   6   5       90.11      185.78     76.11 o 
   7   6   5       78.03      103.25     71.81 o 
   8   6   5      531.82      600.72    127.79 o 
   9   6   5      156.22       91.32    113.15 o 
  10   6   5      115.10      135.41    187.68 o 
  -9   7   5        8.37       37.45    140.76 o 
  -8   7   5      105.89       90.86     95.55 o 
  -7   7   5      116.23       90.68     93.01 o 
  -6   7   5       11.16       11.73     79.37 o 
  -5   7   5      296.63      231.13    104.79 o 
  -4   7   5      665.38      583.23    141.15 o 
  -3   7   5      921.58      714.20    174.29 o 
  -2   7   5      399.41      391.06     67.52 o 
  -1   7   5     1105.01     1121.00     96.14 o 
   0   7   5      108.27      169.70     48.01 o 
   1   7   5       51.05       74.21     38.47 o 
   2   7   5      270.29      227.23     57.70 o 
   3   7   5      131.93      190.86     56.73 o 
   4   7   5     1281.78     1249.06    119.32 o 
   5   7   5      659.27      659.94    116.61 o 
   6   7   5        1.82       26.43     59.50 o 
   7   7   5      408.03      409.98    109.82 o 
   8   7   5       31.31       12.47     77.50 o 
   9   7   5        0.30      -38.23    105.65 o 
  10   7   5        1.45     -150.63    138.70 o 
  -9   8   5        0.81       25.11    146.93 o 
  -8   8   5      174.46       79.65    124.30 o 
  -7   8   5       86.72       48.32    110.23 o 
  -6   8   5      730.05      867.33    193.82 o 
  -5   8   5      228.84      177.34    103.95 o 
  -4   8   5      821.95      949.21    186.64 o 
  -3   8   5      519.02      619.23    180.06 o 
  -2   8   5        1.01       13.91     49.15 o 
  -1   8   5      362.34      543.73    102.93 o 
   0   8   5      228.56      134.86     59.14 o 
   1   8   5     2233.87     2416.99    167.75 o 
   2   8   5       97.24      121.90     57.92 o 
   3   8   5      187.27      275.26     81.03 o 
   4   8   5        6.23       44.02     49.60 o 
   5   8   5        4.96       -5.02     61.65 o 
   6   8   5      156.73      136.93     80.98 o 
   7   8   5        3.43      -12.14     94.49 o 
   8   8   5      314.41      412.12    152.27 o 
   9   8   5       49.81        8.45    119.23 o 
  -8   9   5      126.78       92.88    133.23 o 
  -7   9   5        0.88      -18.17    112.14 o 
  -6   9   5      219.71      316.89    146.27 o 
  -5   9   5      440.63      417.57    149.75 o 
  -4   9   5      216.92      174.32    117.04 o 
  -3   9   5      311.50      260.76    106.34 o 
  -2   9   5       34.70       28.42     56.98 o 
  -1   9   5       26.11       32.33     53.48 o 
   0   9   5       84.83      121.38     66.22 o 
   1   9   5       95.68       65.86     57.38 o 
   2   9   5       93.82       49.47     61.11 o 
   3   9   5       20.78       87.32     68.35 o 
   4   9   5       35.46       32.87     85.76 o 
   5   9   5      353.12      380.69    137.42 o 
   6   9   5      376.04      436.26    228.83 o 
   7   9   5      147.08      210.31    195.91 o 
   8   9   5       19.30      -19.26    124.30 o 
  -7  10   5       75.10       78.34    134.07 o 
  -6  10   5      562.06      593.21    195.69 o 
  -5  10   5        9.59       71.63    111.84 o 
  -4  10   5      188.36      259.91    136.93 o 
  -3  10   5        9.75      -21.61     83.96 o 
  -2  10   5       52.53       67.79     88.95 o 
  -1  10   5      669.09      663.85    126.94 o 
   0  10   5      288.95      246.73     88.62 o 
   1  10   5     1450.84     1537.33    185.40 o 
   2  10   5      807.70      700.29    132.41 o 
   3  10   5      165.26      181.69     90.28 o 
   4  10   5       56.21      107.72    108.48 o 
   5  10   5       41.71        5.27    114.38 o 
   6  10   5       55.55       82.05    132.70 o 
   7  10   5       20.78       57.29    138.45 o 
  -5  11   5      258.97      222.10    153.96 o 
  -4  11   5      112.64      171.90    138.45 o 
  -3  11   5      178.23      228.84    129.63 o 
  -2  11   5      103.49      164.74    120.41 o 
  -1  11   5      140.50       88.77     83.20 o 
   0  11   5       86.53       45.83     79.94 o 
   1  11   5        1.59      -10.25     68.18 o 
   2  11   5      153.20      128.73     91.18 o 
   3  11   5      365.87      495.94    234.18 o 
   4  11   5       16.10      -25.52    127.59 o 
   5  11   5        7.50       97.95    153.93 o 
  -3  12   5        2.82       68.22    119.13 o 
  -2  12   5        1.63        8.01    114.60 o 
  -1  12   5      130.22      156.75    125.02 o 
   0  12   5       39.90       81.29     97.37 o 
   1  12   5      380.82      487.97    166.75 o 
   2  12   5      165.96      116.57    121.59 o 
   3  12   5      173.20      245.30    194.26 o 
 -11   0   6      140.20      301.27    181.50 o 
 -10   0   6     1953.29     1864.83    383.58 o 
  -9   0   6     1752.15     2032.34    361.36 o 
  -8   0   6     2677.85     2177.21    340.78 o 
  -7   0   6      943.23     1000.07    155.73 o 
  -6   0   6       37.51       50.59     49.80 o 
  -5   0   6      779.02      941.02     75.15 o 
  -4   0   6     2006.80     1897.74     96.53 o 
  -3   0   6     1583.23     1915.60    218.75 o 
  -2   0   6    10329.84    11250.75    614.06 o 
  -1   0   6    14352.83    10491.28   2423.94 o 
   0   0   6       33.11       34.90     19.18 o 
   1   0   6     1559.68     1759.05    135.41 o 
   2   0   6     5849.19     5387.05    261.35 o 
   3   0   6      324.82      580.73    118.12 o 
   4   0   6       43.30       47.33     46.92 o 
   5   0   6      176.53      193.85     83.14 o 
   6   0   6      155.74      215.66     95.48 o 
   7   0   6     1386.24     1473.01    266.70 o 
   8   0   6     3279.46     3311.91    368.77 o 
   9   0   6       56.34       22.22    109.48 o 
  10   0   6       44.63       86.43    132.53 o 
  11   0   6        4.38       85.61    146.93 o 
  12   0   6       65.50       64.21    206.61 o 
 -11   1   6      161.56      114.84    118.77 o 
 -10   1   6      356.28      396.20    148.86 o 
  -9   1   6      689.77      613.07    159.62 o 
  -8   1   6        1.68       37.37     51.52 o 
  -7   1   6     2976.02     3202.34    193.46 o 
  -6   1   6      189.06       88.53     37.88 o 
  -5   1   6     3088.17     3300.51    129.80 o 
  -4   1   6      667.87      845.02     61.07 o 
  -3   1   6    12122.71    11696.96    174.75 o 
  -2   1   6     6008.06     7115.01    152.01 o 
  -1   1   6     9831.45     9644.20    123.32 o 
   0   1   6    11247.51    10432.19    287.49 o 
   1   1   6      817.00      679.91     52.77 o 
   2   1   6    21204.76    19504.00    354.83 o 
   3   1   6     8800.90    10419.17    288.34 o 
   4   1   6    16496.26    14940.27    386.68 o 
   5   1   6       58.54       88.16     44.59 o 
   6   1   6     2385.99     2159.54    175.83 o 
   7   1   6        5.46       25.32     50.57 o 
   8   1   6      145.60      232.67     92.34 o 
   9   1   6      790.47      880.19    171.44 o 
  10   1   6       15.79        9.24     86.72 o 
  11   1   6      963.54      998.04    223.90 o 
 -11   2   6      160.36      174.54    130.16 o 
 -10   2   6      826.92      866.12    160.30 o 
  -9   2   6     1034.83     1008.70    158.45 o 
  -8   2   6     1779.28     1860.49    184.65 o 
  -7   2   6     2727.53     2764.21    183.39 o 
  -6   2   6      642.89      787.03     87.97 o 
  -5   2   6      127.80      226.51     49.59 o 
  -4   2   6     2055.96     1799.96     96.63 o 
  -3   2   6     2268.22     2425.01    102.18 o 
  -2   2   6     2154.86     2010.96     85.47 o 
  -1   2   6     2581.92     2164.59     81.17 o 
   0   2   6      659.26      612.35     44.75 o 
   1   2   6     5559.42     5668.96    128.37 o 
   2   2   6      903.09      781.82     63.80 o 
   3   2   6      333.45      316.43     61.38 o 
   4   2   6      337.51      336.42     73.71 o 
   5   2   6     1186.88     1199.44    145.28 o 
   6   2   6     1862.63     2121.57    175.70 o 
   7   2   6     2472.68     2194.22    420.42 o 
   8   2   6     2008.69     2002.91    232.13 o 
   9   2   6      241.85      359.02    121.93 o 
  10   2   6       14.65       54.81     99.64 o 
  11   2   6       10.77       60.32    101.39 o 
 -11   3   6       43.63      171.60    130.63 o 
 -10   3   6       63.72       82.69     82.48 o 
  -9   3   6        0.09       30.72     64.59 o 
  -8   3   6      465.89      513.28    113.39 o 
  -7   3   6     2839.61     2696.08    154.61 o 
  -6   3   6     1120.28     1202.12    110.03 o 
  -5   3   6     4302.15     4020.88    161.25 o 
  -4   3   6     3359.48     3527.76    140.66 o 
  -3   3   6    19679.63    17887.65    689.68 o 
  -2   3   6       30.89      111.72     31.19 o 
  -1   3   6      401.90      370.28     42.67 o 
   0   3   6     1836.42     1546.21     54.82 o 
   1   3   6      656.74      658.50     48.73 o 
   2   3   6     2702.77     2608.22     85.23 o 
   3   3   6      812.16      948.61     70.24 o 
   4   3   6     6032.86     5438.40    194.22 o 
   5   3   6     4832.64     4995.43    260.52 o 
   6   3   6     2307.87     2342.33    185.50 o 
   7   3   6      457.13      424.37    122.03 o 
   8   3   6       27.66       81.40     80.89 o 
   9   3   6      288.19      304.56    117.26 o 
  10   3   6      174.27      240.54    114.73 o 
  11   3   6      460.22      388.12    153.52 o 
 -11   4   6      129.10      177.76    103.80 o 
 -10   4   6      266.12      281.70    110.05 o 
  -9   4   6     1284.29     1340.01    185.73 o 
  -8   4   6     1305.15     1514.08    175.77 o 
  -7   4   6       40.22       16.62     40.03 o 
  -6   4   6      585.37      608.37     87.06 o 
  -5   4   6       14.68       18.35     32.28 o 
  -4   4   6      291.40      190.16     37.11 o 
  -3   4   6     1374.55     1112.36     88.04 o 
  -2   4   6     2831.49     2518.05    106.20 o 
  -1   4   6     6241.51     6062.09    117.11 o 
   0   4   6     5402.79     5789.23    151.01 o 
   1   4   6     2120.85     2130.86     97.27 o 
   2   4   6     1528.12     1540.98     65.66 o 
   3   4   6       17.11       30.33     21.55 o 
   4   4   6      196.62      158.90     39.72 o 
   5   4   6     1040.29     1102.83    101.65 o 
   6   4   6     2043.62     2308.05    160.70 o 
   7   4   6      224.46      222.39     83.23 o 
   8   4   6      532.38      593.62    150.63 o 
   9   4   6      871.51      717.49    163.46 o 
  10   4   6      149.53      -30.46    140.76 o 
  11   4   6        3.79       20.99    155.99 o 
 -11   5   6       58.57       44.17     90.92 o 
 -10   5   6      298.78      301.85    117.26 o 
  -9   5   6       28.55        0.28     69.72 o 
  -8   5   6      334.11      324.11     96.02 o 
  -7   5   6      544.87      530.94     93.34 o 
  -6   5   6       22.11       32.38     42.55 o 
  -5   5   6     1843.63     1762.58    127.40 o 
  -4   5   6      277.24      197.04     47.29 o 
  -3   5   6     3012.12     2895.33    102.90 o 
  -2   5   6      702.95      853.46     56.06 o 
  -1   5   6      418.96      423.60     42.42 o 
   0   5   6     2487.65     2012.28     98.45 o 
   1   5   6     2751.34     2780.23    119.88 o 
   2   5   6     3384.85     3457.08    140.09 o 
   3   5   6      734.80      606.48     76.53 o 
   4   5   6     2792.37     2811.85    139.85 o 
   5   5   6       96.17       81.91     51.33 o 
   6   5   6      415.83      425.60     94.22 o 
   7   5   6       72.93       12.53     56.40 o 
   8   5   6      295.58      243.60    116.84 o 
   9   5   6      313.21      228.86    121.75 o 
  10   5   6      233.88      258.28    150.18 o 
  11   5   6      172.73      332.14    265.87 o 
 -10   6   6       74.28      127.64    134.12 o 
  -9   6   6      640.10      730.33    149.73 o 
  -8   6   6     1120.94     1089.60    140.26 o 
  -7   6   6       68.65       76.58     58.82 o 
  -6   6   6       96.86      150.80     59.80 o 
  -5   6   6       30.03       23.29     45.98 o 
  -4   6   6        0.77       11.00     40.74 o 
  -3   6   6     1319.21     1253.52    104.68 o 
  -2   6   6     2425.76     2392.82    344.27 o 
  -1   6   6     3457.46     3301.73    133.04 o 
   0   6   6     2411.19     2628.02    122.32 o 
   1   6   6     1050.59     1142.25     94.94 o 
   2   6   6      780.07      723.26     85.64 o 
   3   6   6     2031.85     2247.96    127.77 o 
   4   6   6       71.97       69.47     45.94 o 
   5   6   6        9.42        5.28     40.17 o 
   6   6   6     1490.04     1368.95    162.54 o 
   7   6   6      387.90      501.40    114.37 o 
   8   6   6      404.72      340.53    109.08 o 
   9   6   6      456.37      477.21    163.81 o 
  10   6   6      150.25      123.53    136.64 o 
  -9   7   6       43.94       72.02    148.58 o 
  -8   7   6       30.87       11.53     92.81 o 
  -7   7   6      595.18      657.27    165.16 o 
  -6   7   6       19.36       53.15     80.25 o 
  -5   7   6     1118.97     1111.10    194.98 o 
  -4   7   6      295.74      211.96     75.54 o 
  -3   7   6     2662.95     2327.86    187.41 o 
  -2   7   6      143.96      139.56     50.38 o 
  -1   7   6       45.87       94.24     51.81 o 
   0   7   6     1306.82     1026.33    234.69 o 
   1   7   6      249.10      153.39     48.50 o 
   2   7   6     1021.33     1296.21    113.06 o 
   3   7   6      538.55      388.67     74.64 o 
   4   7   6     1487.06     1703.23    137.61 o 
   5   7   6       55.92       61.28     63.85 o 
   6   7   6       76.49      134.38     76.25 o 
   7   7   6      187.01      202.77     92.37 o 
   8   7   6        8.66       50.40     83.02 o 
   9   7   6       25.14        1.27    102.90 o 
  -9   8   6       72.63       95.90    170.39 o 
  -8   8   6      232.56      172.37    127.57 o 
  -7   8   6      265.50      356.74    154.86 o 
  -6   8   6       62.39      149.89    113.78 o 
  -5   8   6       20.50       -5.90     77.04 o 
  -4   8   6        6.90      -33.66     71.59 o 
  -3   8   6      330.47      354.70    121.83 o 
  -2   8   6      887.87      833.76    125.26 o 
  -1   8   6     1605.02     1337.82    150.08 o 
   0   8   6        8.28       26.79     61.20 o 
   1   8   6       43.68       82.90     52.61 o 
   2   8   6       16.53       29.63     50.20 o 
   3   8   6     1026.03     1059.35    116.12 o 
   4   8   6       48.09       21.35     48.09 o 
   5   8   6      189.09       99.23     69.72 o 
   6   8   6      926.72      988.74    156.26 o 
   7   8   6      956.60     1118.86    175.37 o 
   8   8   6      360.07      442.15    157.49 o 
   9   8   6      155.71      266.72    152.21 o 
  -8   9   6       15.04       16.89    122.97 o 
  -7   9   6      299.64      307.92    159.34 o 
  -6   9   6       73.87      110.36    121.67 o 
  -5   9   6      153.30      140.89    117.97 o 
  -4   9   6      188.91      207.15    118.11 o 
  -3   9   6      495.82      606.43    162.06 o 
  -2   9   6       74.09       83.03     67.32 o 
  -1   9   6      142.78      120.15     70.11 o 
   0   9   6      391.49      346.60     90.66 o 
   1   9   6      216.99      174.67     90.63 o 
   2   9   6      931.43     1009.42    178.64 o 
   3   9   6       71.24      105.44     69.85 o 
   4   9   6      325.61      390.13    134.76 o 
   5   9   6        4.64      -31.60     86.87 o 
   6   9   6       41.05       78.00    117.73 o 
   7   9   6        0.07      -53.09    146.93 o 
   8   9   6       18.46       20.58    176.56 o 
  -7  10   6        3.36       21.80    126.86 o 
  -6  10   6        1.06      -33.36    109.89 o 
  -5  10   6        2.33       21.39    109.81 o 
  -4  10   6       49.31       44.68    105.23 o 
  -3  10   6       98.92       54.48     93.00 o 
  -2  10   6      173.79      270.53    128.94 o 
  -1  10   6     1213.51     1185.11    168.29 o 
   0  10   6      575.75      631.42    126.27 o 
   1  10   6       93.47       90.31     70.89 o 
   2  10   6       19.00       27.43     65.43 o 
   3  10   6       83.63      171.44     91.56 o 
   4  10   6       15.01       88.11     99.33 o 
   5  10   6      232.11      181.96    137.90 o 
   6  10   6       21.54       44.63    122.84 o 
   7  10   6       39.04       47.50    142.29 o 
  -5  11   6       22.68       63.10    133.41 o 
  -4  11   6      111.02       38.83    121.34 o 
  -3  11   6       43.72       23.79    101.18 o 
  -2  11   6       19.03       43.69    108.23 o 
  -1  11   6        7.42       37.81     75.77 o 
   0  11   6      210.10      190.22     92.31 o 
   1  11   6       76.55       90.15     83.33 o 
   2  11   6       59.56      109.97     89.86 o 
   3  11   6        2.33       66.26    133.35 o 
   4  11   6      223.51      251.88    184.80 o 
   5  11   6       97.91        3.70    157.63 o 
  -3  12   6      111.37      143.95    130.23 o 
  -2  12   6       60.34      107.44    115.37 o 
  -1  12   6       25.64       32.69    112.51 o 
   0  12   6       49.80       43.72     90.33 o 
   1  12   6       89.17       68.72     96.29 o 
   2  12   6        3.14       98.43    108.08 o 
   3  12   6        0.46       47.33    151.05 o 
 -11   1   7        0.25       -2.87    105.12 o 
 -10   1   7        0.22      -35.55     85.34 o 
  -9   1   7        0.13       -9.33     58.53 o 
  -8   1   7      462.66      487.72    106.06 o 
  -7   1   7       23.59       27.88     47.85 o 
  -6   1   7      443.81      437.33     66.00 o 
  -5   1   7      418.77      427.61     51.05 o 
  -4   1   7      228.17      192.33     34.78 o 
  -3   1   7     1226.30     1304.27     62.80 o 
  -2   1   7     2307.36     2244.00     69.90 o 
  -1   1   7     3133.96     2906.66     73.14 o 
   0   1   7     1588.19     1534.81     70.65 o 
   1   1   7      111.54       74.60     24.38 o 
   2   1   7     5788.01     5894.48    201.45 o 
   3   1   7      443.60      511.32     80.17 o 
   4   1   7      332.95      287.42     69.15 o 
   5   1   7     1007.35     1029.50    132.96 o 
   6   1   7        0.19       63.55     49.14 o 
   7   1   7        1.91       49.62     56.60 o 
   8   1   7       70.34       81.09     68.56 o 
   9   1   7       14.84        2.39     70.43 o 
  10   1   7       73.68       65.70     90.35 o 
  11   1   7       38.53       75.15    123.06 o 
 -11   2   7       82.61       56.40    103.21 o 
 -10   2   7       17.74        7.68     68.46 o 
  -9   2   7       43.27       -8.04     60.52 o 
  -8   2   7       74.18       36.06     55.61 o 
  -7   2   7      244.89      236.85     73.39 o 
  -6   2   7        3.30        7.66     31.97 o 
  -5   2   7      411.24      490.66     70.26 o 
  -4   2   7      378.39      695.91     74.01 o 
  -3   2   7      684.04      910.04     74.38 o 
  -2   2   7      485.60      563.22     56.06 o 
  -1   2   7     1028.85      911.56     60.53 o 
   0   2   7        2.80       13.27     15.27 o 
   1   2   7      634.88      675.44     51.86 o 
   2   2   7     2290.90     2724.49    115.46 o 
   3   2   7     5343.72     5396.98    212.72 o 
   4   2   7      474.98      584.20     94.61 o 
   5   2   7      117.46       54.76     47.39 o 
   6   2   7       31.19       77.34     56.59 o 
   7   2   7       94.58      138.06     72.16 o 
   8   2   7      128.72      105.90     73.63 o 
   9   2   7      125.21       43.71     76.01 o 
  10   2   7        4.13       78.85     96.69 o 
  11   2   7        6.26      103.11    114.02 o 
 -11   3   7       21.54      -32.54     79.24 o 
 -10   3   7        6.11       43.71     76.28 o 
  -9   3   7       88.65       32.56     67.23 o 
  -8   3   7       42.54       36.46     59.08 o 
  -7   3   7      165.79      126.75     50.12 o 
  -6   3   7     1489.90     1318.71    115.44 o 
  -5   3   7      341.15      386.40     64.54 o 
  -4   3   7     1923.40     1779.47    103.74 o 
  -3   3   7      265.45      231.72     45.87 o 
  -2   3   7      349.04      357.09     49.91 o 
  -1   3   7      531.00      710.74     56.48 o 
   0   3   7      111.58      276.02     35.42 o 
   1   3   7     1150.91     1116.98     60.13 o 
   2   3   7      225.93      250.70     35.55 o 
   3   3   7      610.81      511.41     58.50 o 
   4   3   7      894.31     1082.25     97.92 o 
   5   3   7     3827.73     3903.54    221.40 o 
   6   3   7      202.16      343.11    104.33 o 
   7   3   7      526.41      533.28    123.23 o 
   8   3   7      115.46       67.61     71.54 o 
   9   3   7        0.77      -14.49     68.95 o 
  10   3   7      143.79      121.08    102.60 o 
  11   3   7       71.12       96.48    117.79 o 
 -11   4   7       19.07       64.85     85.39 o 
 -10   4   7        0.66       -1.83     78.10 o 
  -9   4   7      105.51      149.87     82.35 o 
  -8   4   7      164.68      210.01     80.53 o 
  -7   4   7       60.56       67.95     46.87 o 
  -6   4   7       22.63       79.29     44.75 o 
  -5   4   7      439.48      351.85     64.60 o 
  -4   4   7     2417.86     2206.80    120.23 o 
  -3   4   7      578.18      773.59     77.73 o 
  -2   4   7     2143.09     2008.74     97.74 o 
  -1   4   7        1.42        2.90     20.29 o 
   0   4   7      697.42      786.80     62.83 o 
   1   4   7      666.06      657.13     64.82 o 
   2   4   7      148.10      165.38     29.53 o 
   3   4   7       19.51       10.72     21.13 o 
   4   4   7      541.22      731.52     76.62 o 
   5   4   7      179.35      250.21     54.18 o 
   6   4   7     1026.79      918.39    117.77 o 
   7   4   7        8.73      -13.80     60.14 o 
   8   4   7      200.23      166.20     91.09 o 
   9   4   7        5.52       15.70     86.73 o 
  10   4   7       70.55       92.19    162.57 o 
  11   4   7       80.54      259.29    179.86 o 
 -10   5   7        0.02       67.92     86.92 o 
  -9   5   7       23.58       47.80     77.69 o 
  -8   5   7       47.94       38.51     63.35 o 
  -7   5   7      617.77      684.74    102.90 o 
  -6   5   7      135.86      102.86     49.51 o 
  -5   5   7      175.26      134.13     51.26 o 
  -4   5   7      511.81      496.10     72.46 o 
  -3   5   7      856.28      851.78     84.03 o 
  -2   5   7     1212.27     1268.57     87.33 o 
  -1   5   7       52.61       47.36     22.21 o 
   0   5   7     1432.10     1430.96     88.41 o 
   1   5   7      682.55      752.39     76.00 o 
   2   5   7      260.58      160.62     43.68 o 
   3   5   7      534.15      537.13     74.20 o 
   4   5   7      865.05      787.74     90.46 o 
   5   5   7      611.49      664.69    108.77 o 
   6   5   7      288.71      348.37     86.91 o 
   7   5   7      125.39      122.96     86.82 o 
   8   5   7        4.35       41.67     86.43 o 
   9   5   7       42.27      144.17    112.44 o 
  10   5   7       11.31      -89.62    108.18 o 
 -10   6   7       52.02      116.24    131.21 o 
  -9   6   7      160.85      167.68     99.21 o 
  -8   6   7       15.67       28.52     60.59 o 
  -7   6   7      135.25      163.06     65.80 o 
  -6   6   7      215.51      297.82     74.32 o 
  -5   6   7      109.85      128.16     53.63 o 
  -4   6   7     3642.95     3767.19    170.06 o 
  -3   6   7      583.73      482.54     94.02 o 
  -2   6   7     1172.90     1397.59    133.54 o 
  -1   6   7      418.88      333.68     74.92 o 
   0   6   7     1016.84     1001.75     88.44 o 
   1   6   7      588.01      609.83     75.09 o 
   2   6   7       10.18       44.57     34.88 o 
   3   6   7      259.94      294.59     62.68 o 
   4   6   7      217.07      181.01     57.72 o 
   5   6   7      655.33      821.08    127.94 o 
   6   6   7        2.90       27.73     60.03 o 
   7   6   7      339.55      393.62    104.98 o 
   8   6   7       85.25       90.19    106.60 o 
   9   6   7       22.80      -10.17    103.28 o 
  10   6   7        0.32        3.11    112.99 o 
  -9   7   7       77.87      -30.46    141.58 o 
  -8   7   7      202.89      184.38    121.06 o 
  -7   7   7      503.57      533.92    245.71 o 
  -6   7   7      380.94      441.41    134.11 o 
  -5   7   7     1141.67     1160.68    147.66 o 
  -4   7   7      713.48      777.72    122.72 o 
  -3   7   7      126.99      141.25     62.34 o 
  -2   7   7      287.51      269.27     75.08 o 
  -1   7   7      528.86      627.37    103.21 o 
   0   7   7     1245.59     1451.52    140.38 o 
   1   7   7      308.11      271.37     59.34 o 
   2   7   7        3.70       14.30     38.41 o 
   3   7   7        5.27       18.10     39.49 o 
   4   7   7      958.10      947.06    111.78 o 
   5   7   7        1.73       -0.81     53.67 o 
   6   7   7       58.41      121.44     73.65 o 
   7   7   7       23.39       21.19     73.65 o 
   8   7   7       30.87       19.72     81.27 o 
   9   7   7      188.45      271.76    144.04 o 
  -9   8   7       92.45       78.20    170.80 o 
  -8   8   7       48.07       23.39    111.03 o 
  -7   8   7      166.65      100.16    113.48 o 
  -6   8   7      231.20      198.42    118.70 o 
  -5   8   7        3.08      -12.41     76.09 o 
  -4   8   7      699.18      703.01    159.58 o 
  -3   8   7      440.55      378.76    126.09 o 
  -2   8   7      752.55      781.77    121.59 o 
  -1   8   7      480.94      421.65    115.30 o 
   0   8   7     1476.49     1433.39    198.29 o 
   1   8   7       24.35       21.15     57.62 o 
   2   8   7      107.92      161.06     57.53 o 
   3   8   7      281.01      351.84     75.79 o 
   4   8   7        5.31        1.13     46.83 o 
   5   8   7      598.23      580.14    122.86 o 
   6   8   7      152.19      137.92     85.12 o 
   7   8   7      471.65      548.04    137.10 o 
   8   8   7       12.10       20.05     96.03 o 
   9   8   7        1.24       13.58    138.29 o 
  -8   9   7       16.52      -44.87    118.13 o 
  -7   9   7      265.58      251.01    146.90 o 
  -6   9   7      602.35      361.33    157.86 o 
  -5   9   7      346.33      331.86    144.68 o 
  -4   9   7      265.21      125.55    101.96 o 
  -3   9   7        9.60      -25.22     77.60 o 
  -2   9   7      819.35      856.39    138.61 o 
  -1   9   7      202.55      227.65     82.04 o 
   0   9   7      284.72      423.23    130.96 o 
   1   9   7       60.99       45.24     73.45 o 
   2   9   7      642.65      911.83    175.38 o 
   3   9   7       70.60       80.11     83.66 o 
   4   9   7      561.77      602.84    161.92 o 
   5   9   7       94.89      103.58    105.00 o 
   6   9   7       95.02       93.79    116.37 o 
   7   9   7       94.33       88.49    171.62 o 
   8   9   7       75.33      204.14    219.37 o 
  -7  10   7       58.59       26.75    172.86 o 
  -6  10   7        2.17       -8.78    113.59 o 
  -5  10   7        9.78      -25.44    107.42 o 
  -4  10   7      116.98      108.02    115.30 o 
  -3  10   7      117.41      103.82    107.86 o 
  -2  10   7      649.31      712.03    176.32 o 
  -1  10   7      444.93      393.74    106.18 o 
   0  10   7     1060.70     1133.73    169.70 o 
   1  10   7      203.44      225.22     88.75 o 
   2  10   7       62.09       89.58     95.59 o 
   3  10   7      140.33      120.55    106.28 o 
   4  10   7        4.12       30.87    147.34 o 
   5  10   7      163.81      108.65    186.03 o 
   6  10   7       65.67       47.33    184.38 o 
   7  10   7      134.92      184.80    234.60 o 
  -5  11   7      252.13      299.53    164.91 o 
  -4  11   7        0.80      -64.02    110.79 o 
  -3  11   7       58.83       63.40    114.74 o 
  -2  11   7       12.25       36.96    101.98 o 
  -1  11   7       53.22       72.09     86.03 o 
   0  11   7      260.21      159.14     91.68 o 
   1  11   7      245.01      312.52    111.58 o 
   2  11   7      501.32      633.31    141.49 o 
   3  11   7      177.41      130.79    124.87 o 
   4  11   7        2.56      -49.39    141.17 o 
   5  11   7        0.31       86.43    151.87 o 
  -3  12   7        7.84      -32.93    182.33 o 
  -2  12   7      428.80      459.12    164.95 o 
  -1  12   7      121.75      161.01    128.64 o 
   0  12   7      193.54      278.32    110.50 o 
   1  12   7       38.43       50.53     94.21 o 
   2  12   7       50.59       83.98    109.47 o 
   3  12   7       58.13       78.61    172.86 o 
 -11   0   8      719.54      895.99    293.45 o 
 -10   0   8      704.10      737.53    260.94 o 
  -9   0   8       11.64       58.03    107.83 o 
  -8   0   8      105.67      172.08     88.44 o 
  -7   0   8       65.38       85.89     72.31 o 
  -6   0   8     2721.63     3199.97    309.50 o 
  -5   0   8     5383.95     4397.58    273.57 o 
  -4   0   8    18933.21    16983.03   1233.48 o 
  -3   0   8     8081.28     6473.53   1297.50 o 
  -2   0   8    20430.38    19858.74    424.54 o 
  -1   0   8       10.19      123.26     37.15 o 
   0   0   8    12030.76    11235.31    253.32 o 
   1   0   8     2695.42     1936.44    162.57 o 
   2   0   8     2669.73     3109.00    217.72 o 
   3   0   8    23178.40    24329.17    672.92 o 
   4   0   8     9602.64    10428.37    476.60 o 
   5   0   8       19.18       50.21     63.38 o 
   6   0   8       32.64       61.74     67.91 o 
   7   0   8     4527.59     4792.33    415.69 o 
   8   0   8      648.90      627.23    205.79 o 
   9   0   8       26.92       57.62    111.12 o 
  10   0   8      838.44      465.90    200.43 o 
  11   0   8      465.93      200.02    193.85 o 
 -11   1   8        1.02     -107.72     91.29 o 
 -10   1   8      670.12      783.23    201.62 o 
  -9   1   8      793.26      834.76    148.64 o 
  -8   1   8      733.48      903.96    137.89 o 
  -7   1   8      280.46      174.53     66.64 o 
  -6   1   8      409.69      384.30    136.48 o 
  -5   1   8      703.89     1004.47     75.59 o 
  -4   1   8     2304.94     2624.29     97.21 o 
  -3   1   8      513.82      339.89     40.02 o 
  -2   1   8      417.97      417.68     38.57 o 
  -1   1   8     2994.59     2814.79     77.85 o 
   0   1   8     3426.36     3189.08    109.60 o 
   1   1   8    18412.84    16894.31    432.89 o 
   2   1   8     7902.44     9395.88    283.98 o 
   3   1   8    11976.01    11453.13    322.76 o 
   4   1   8      313.99      337.13     74.55 o 
   5   1   8        0.08       11.52     34.10 o 
   6   1   8      447.30      430.92     95.87 o 
   7   1   8       61.35      134.92     68.20 o 
   8   1   8      702.34      777.63    153.70 o 
   9   1   8      118.43      174.98    102.28 o 
  10   1   8      413.70      371.91    135.86 o 
  11   1   8      129.02      104.07    114.65 o 
 -11   2   8      349.15      377.40    156.57 o 
 -10   2   8       61.45       73.05     77.59 o 
  -9   2   8      167.40      151.27     78.18 o 
  -8   2   8      294.62      359.51     97.59 o 
  -7   2   8      100.91       81.26     53.56 o 
  -6   2   8     3466.42     3363.37    154.25 o 
  -5   2   8     3595.49     3519.42    149.94 o 
  -4   2   8    14069.97    13556.70    388.33 o 
  -3   2   8    16750.19    17946.35    291.72 o 
  -2   2   8     9415.07     8478.85    194.61 o 
  -1   2   8       78.68      153.97     31.61 o 
   0   2   8     4425.13     3911.72    119.29 o 
   1   2   8        1.80      116.68     30.32 o 
   2   2   8     1182.79     1536.89     91.88 o 
   3   2   8     7562.16     6647.01    244.15 o 
   4   2   8     4545.76     4870.30    243.03 o 
   5   2   8     6413.22     6152.47    281.51 o 
   6   2   8      447.36      475.14    106.89 o 
   7   2   8     2285.56     2319.16    218.99 o 
   8   2   8        6.58       46.33     67.47 o 
   9   2   8       38.25       83.77     83.74 o 
  10   2   8      661.28      594.47    235.01 o 
  11   2   8      207.58      192.74    128.56 o 
 -11   3   8        0.33       37.65     84.05 o 
 -10   3   8      523.78      430.36    117.55 o 
  -9   3   8      286.82      348.84    104.78 o 
  -8   3   8     1450.73     1363.55    172.57 o 
  -7   3   8      552.56      577.73    105.21 o 
  -6   3   8     3154.66     2898.16    150.53 o 
  -5   3   8      418.60      385.01     67.62 o 
  -4   3   8      156.24      154.72     42.13 o 
  -3   3   8      899.73      888.73     80.00 o 
  -2   3   8      842.55     1006.80     75.31 o 
  -1   3   8     1366.30     1238.49     75.38 o 
   0   3   8      596.08      731.31     57.26 o 
   1   3   8     3857.79     3041.22    105.31 o 
   2   3   8     1991.50     2312.62    141.80 o 
   3   3   8     3539.07     3243.30    151.50 o 
   4   3   8      299.09      342.97     63.97 o 
   5   3   8      154.20      147.11     56.72 o 
   6   3   8      805.52      831.74    131.81 o 
   7   3   8       61.61       48.68     65.62 o 
   8   3   8      972.79     1054.68    181.66 o 
   9   3   8      728.72      629.13    151.74 o 
  10   3   8      600.93      612.40    170.16 o 
  11   3   8        7.97      158.09    134.30 o 
 -11   4   8      211.83      336.33    119.88 o 
 -10   4   8       31.02      102.76     92.27 o 
  -9   4   8      311.55      323.30    109.68 o 
  -8   4   8      214.51      189.03     80.34 o 
  -7   4   8      154.28      105.36     53.27 o 
  -6   4   8      498.04      610.64     89.50 o 
  -5   4   8     1353.72     1329.53    114.94 o 
  -4   4   8     4080.62     4513.95    171.90 o 
  -3   4   8     1415.05     1679.06    104.32 o 
  -2   4   8     4421.81     3355.04    129.01 o 
  -1   4   8     2180.23     1955.38     92.62 o 
   0   4   8     3253.47     3009.80     86.20 o 
   1   4   8       98.27      120.47     34.03 o 
   2   4   8      577.25      501.86     48.35 o 
   3   4   8     4812.51     4530.33    164.11 o 
   4   4   8     1790.86     1682.08    105.85 o 
   5   4   8     2635.25     2525.07    153.82 o 
   6   4   8       98.16      135.24     56.67 o 
   7   4   8      935.08     1066.45    169.98 o 
   8   4   8      144.17      137.43     84.72 o 
   9   4   8       90.68        3.29    137.46 o 
  10   4   8      444.99      463.43    225.95 o 
  11   4   8       75.63      139.52    176.56 o 
 -10   5   8      160.19      221.68    108.36 o 
  -9   5   8      695.56      726.70    148.93 o 
  -8   5   8     2079.85     2228.55    214.72 o 
  -7   5   8       20.68       84.65     55.79 o 
  -6   5   8      473.45      428.39     79.97 o 
  -5   5   8       47.01       35.36     39.44 o 
  -4   5   8       33.73       11.43     33.46 o 
  -3   5   8      506.10      597.08     75.23 o 
  -2   5   8      901.34      877.36     77.09 o 
  -1   5   8     6749.42     6803.17    219.48 o 
   0   5   8     7648.45     6897.67    182.80 o 
   1   5   8     7710.54     7890.77    207.85 o 
   2   5   8     2627.57     2556.02    126.24 o 
   3   5   8     2220.24     2007.75    123.26 o 
   4   5   8        9.64        0.56     34.21 o 
   5   5   8      127.52       82.15     53.16 o 
   6   5   8      344.70      317.15    102.42 o 
   7   5   8       22.69       18.03     74.23 o 
   8   5   8      380.62      414.20    165.86 o 
   9   5   8      285.90      340.33    144.97 o 
  10   5   8      549.49      439.10    163.64 o 
 -10   6   8       76.12      145.61    104.18 o 
  -9   6   8      213.65      135.06     92.23 o 
  -8   6   8        3.50       19.06     63.17 o 
  -7   6   8       26.28       38.92     54.85 o 
  -6   6   8      118.15      113.32     58.67 o 
  -5   6   8      170.06      190.65     57.16 o 
  -4   6   8     1945.53     2027.98    166.13 o 
  -3   6   8      101.74      153.72     59.54 o 
  -2   6   8     2723.95     2246.96    158.16 o 
  -1   6   8        4.68        4.66     36.45 o 
   0   6   8       50.30       34.78     32.68 o 
   1   6   8      411.71      545.06     73.99 o 
   2   6   8       73.69      115.52     45.34 o 
   3   6   8      532.54      665.35     88.28 o 
   4   6   8      169.31      154.68     53.45 o 
   5   6   8      638.61      674.36    117.84 o 
   6   6   8      263.64      209.10     78.24 o 
   7   6   8      530.57      440.52    111.90 o 
   8   6   8       83.13       37.77     97.75 o 
   9   6   8       43.46       79.99    116.73 o 
  10   6   8       99.34       60.74    126.76 o 
  -9   7   8      219.68      115.24    190.15 o 
  -8   7   8      664.44      768.35    193.97 o 
  -7   7   8      782.75      831.90    186.68 o 
  -6   7   8      353.10      443.15    108.65 o 
  -5   7   8       80.44      111.49     66.70 o 
  -4   7   8        8.54       -1.00     48.14 o 
  -3   7   8      473.28      644.64    111.34 o 
  -2   7   8      464.65      522.61     98.65 o 
  -1   7   8     1432.58     1463.17    146.14 o 
   0   7   8      315.57      171.53     63.17 o 
   1   7   8     4801.40     4816.80    185.99 o 
   2   7   8     1642.18     1494.72    124.32 o 
   3   7   8     1127.04     1249.76    118.80 o 
   4   7   8       92.59      142.22     55.72 o 
   5   7   8        3.31       -9.59     53.66 o 
   6   7   8     1100.93      926.62    147.33 o 
   7   7   8      800.01      669.03    139.03 o 
   8   7   8      458.38      643.76    178.06 o 
   9   7   8      110.46       90.79    124.07 o 
  -8   8   8       47.79       14.28    103.66 o 
  -7   8   8        2.91       14.99     94.51 o 
  -6   8   8      592.98      574.52    167.19 o 
  -5   8   8        6.35       54.42     89.18 o 
  -4   8   8      820.97      763.51    167.86 o 
  -3   8   8      391.45      465.69    137.05 o 
  -2   8   8      558.23      402.27    120.04 o 
  -1   8   8      170.25      124.02     79.29 o 
   0   8   8       32.88       -1.58     58.49 o 
   1   8   8       26.45       76.57     59.01 o 
   2   8   8        8.63       -3.47     46.89 o 
   3   8   8       87.03      188.75     64.93 o 
   4   8   8       15.12       40.17     50.99 o 
   5   8   8      686.24      819.26    141.58 o 
   6   8   8      388.10      255.44     98.22 o 
   7   8   8      160.63      193.14    102.13 o 
   8   8   8        6.52       15.05     98.36 o 
   9   8   8      116.96      205.37    183.97 o 
  -8   9   8      163.35        5.35    173.68 o 
  -7   9   8      236.90      106.14    130.63 o 
  -6   9   8      151.01      172.51    133.49 o 
  -5   9   8       16.17      -39.61     93.35 o 
  -4   9   8      211.85      235.30    125.96 o 
  -3   9   8       75.76      116.71     99.02 o 
  -2   9   8      170.59      130.28     91.52 o 
  -1   9   8      713.54      673.78    124.92 o 
   0   9   8      347.82      278.53    108.81 o 
   1   9   8      656.43      871.21    175.36 o 
   2   9   8      346.34      392.96    125.37 o 
   3   9   8      112.26      116.55     93.12 o 
   4   9   8       25.27       30.92     88.28 o 
   5   9   8       18.95       43.80    101.83 o 
   6   9   8      318.68      265.76    144.69 o 
   7   9   8      139.08      156.54    146.47 o 
   8   9   8      324.03      262.99    236.24 o 
  -6  10   8       67.04       46.10    124.00 o 
  -5  10   8        2.77       38.14    116.98 o 
  -4  10   8       56.80       32.38    109.91 o 
  -3  10   8       39.96       17.10     97.95 o 
  -2  10   8       43.17       25.63    126.35 o 
  -1  10   8       23.44       23.69     68.21 o 
   0  10   8       31.09       -0.38     61.83 o 
   1  10   8       91.08       74.89     95.48 o 
   2  10   8       36.71       31.24     92.06 o 
   3  10   8      112.96       44.29     95.99 o 
   4  10   8       35.00       -7.82    143.23 o 
   5  10   8      133.85      121.00    185.21 o 
  -5  11   8       28.76       28.86    129.45 o 
  -4  11   8        9.66       58.33    117.31 o 
  -3  11   8      140.13      216.15    140.64 o 
  -2  11   8       93.17       73.88    106.98 o 
  -1  11   8       31.61       93.48    107.52 o 
   0  11   8      167.74      190.34     96.88 o 
   1  11   8      142.56      106.67     88.64 o 
   2  11   8      107.69      135.96     91.01 o 
   3  11   8       26.56       -9.68     82.56 o 
   4  11   8        9.48       -6.47    105.70 o 
   5  11   8        2.10       95.90    155.16 o 
  -2  12   8        0.53      128.07    128.02 o 
  -1  12   8        8.61       67.62    119.31 o 
   0  12   8       11.32      -36.73     84.39 o 
   1  12   8        8.88       21.00     85.13 o 
   2  12   8        1.35      -65.07     83.22 o 
 -11   1   9        4.36       98.36    116.09 o 
 -10   1   9        0.31      -73.14     75.97 o 
  -9   1   9       30.70       40.55     62.96 o 
  -8   1   9        0.38       36.54     56.08 o 
  -7   1   9      168.83      158.06     64.88 o 
  -6   1   9      122.60      110.18     45.61 o 
  -5   1   9       31.73       35.02     29.19 o 
  -4   1   9       46.65       60.38     27.77 o 
  -3   1   9      106.00      100.03     27.09 o 
  -2   1   9     1282.20     1175.01     59.10 o 
  -1   1   9      168.10      199.11     28.62 o 
   0   1   9      640.80      731.03     55.56 o 
   1   1   9      492.82      491.93     61.41 o 
   2   1   9      710.61      931.08    101.35 o 
   3   1   9     1600.54     1866.62    136.07 o 
   4   1   9      134.36      216.39     63.35 o 
   5   1   9        8.91      -24.41     37.38 o 
   6   1   9       22.08        8.02     45.91 o 
   7   1   9       12.73       44.24     57.56 o 
   8   1   9        0.07       74.73     75.93 o 
   9   1   9       53.92       61.68     83.10 o 
  10   1   9      120.00      147.56    112.26 o 
  11   1   9        9.15       31.30    114.80 o 
 -11   2   9       36.92       94.04    121.36 o 
 -10   2   9       12.53       62.85     78.04 o 
  -9   2   9      161.65      179.21     91.24 o 
  -8   2   9      249.79      296.03     91.14 o 
  -7   2   9      304.68      343.75     80.89 o 
  -6   2   9      162.56      227.73     55.49 o 
  -5   2   9      826.88      942.55     94.22 o 
  -4   2   9        2.10       10.58     26.89 o 
  -3   2   9      537.45      508.20     63.36 o 
  -2   2   9     2271.92     2239.76    101.29 o 
  -1   2   9     2626.13     3215.28    115.11 o 
   0   2   9     3092.21     2578.59    101.34 o 
   1   2   9      441.89      511.49     62.59 o 
   2   2   9     1140.19     1089.82     86.74 o 
   3   2   9      303.45      601.19     79.41 o 
   4   2   9     1213.38     1000.55    126.07 o 
   5   2   9     1024.42      907.88    129.79 o 
   6   2   9      277.80      200.24     74.75 o 
   7   2   9        6.42        1.51     58.32 o 
   8   2   9       49.92       62.62     76.10 o 
   9   2   9        4.49      -48.55     76.30 o 
  10   2   9       64.32        6.68     99.53 o 
  11   2   9        0.98       92.84    128.64 o 
 -11   3   9       12.07       -3.71     87.07 o 
 -10   3   9       48.42       79.37     83.84 o 
  -9   3   9      123.67       56.01     69.85 o 
  -8   3   9      253.80      276.77     89.68 o 
  -7   3   9       29.81       56.27     54.32 o 
  -6   3   9      293.89      271.66     61.38 o 
  -5   3   9     1335.46     1337.72    111.75 o 
  -4   3   9     1202.69     1246.84    101.84 o 
  -3   3   9      266.63      142.19     40.49 o 
  -2   3   9     1843.94     2169.31    119.82 o 
  -1   3   9      430.69      334.22     48.72 o 
   0   3   9       17.27       -0.13     19.03 o 
   1   3   9      108.89      202.91     38.70 o 
   2   3   9      713.20      728.12     68.09 o 
   3   3   9      563.08      693.12     83.80 o 
   4   3   9     2237.19     2326.32    137.92 o 
   5   3   9      184.33      225.45     71.12 o 
   6   3   9      525.54      695.14    121.25 o 
   7   3   9       85.99       67.62     68.82 o 
   8   3   9       37.00       22.41     72.24 o 
   9   3   9       68.64      101.33     91.96 o 
  10   3   9       43.87      -37.79     96.81 o 
  11   3   9       34.13       77.06    126.48 o 
 -11   4   9        4.40       24.64     87.95 o 
 -10   4   9      121.96       58.77     89.38 o 
  -9   4   9      206.98      232.25     95.82 o 
  -8   4   9      313.18      266.04     88.09 o 
  -7   4   9      299.55      293.86     74.50 o 
  -6   4   9      142.96      121.74     49.35 o 
  -5   4   9      497.63      561.91     80.93 o 
  -4   4   9      483.01      585.02     79.51 o 
  -3   4   9     1387.55     1402.25    100.28 o 
  -2   4   9      111.45      109.03     35.31 o 
  -1   4   9     2356.34     2352.34    103.84 o 
   0   4   9      583.06      536.66     54.21 o 
   1   4   9       13.04       22.39     23.64 o 
   2   4   9     3024.02     2835.63    112.81 o 
   3   4   9     1156.51     1167.64     86.74 o 
   4   4   9     2635.32     2735.45    149.81 o 
   5   4   9     1824.50     1721.35    139.85 o 
   6   4   9     1556.82     1461.27    147.26 o 
   7   4   9       31.89       77.72     62.56 o 
   8   4   9       77.24      112.77    130.47 o 
   9   4   9        1.99      -48.57    133.76 o 
  10   4   9       48.13      -12.76    166.27 o 
 -10   5   9        6.27       -0.20     88.59 o 
  -9   5   9       15.24       63.41     75.43 o 
  -8   5   9       47.62       93.55     78.11 o 
  -7   5   9        1.51        9.19     48.17 o 
  -6   5   9      291.34      243.83     65.47 o 
  -5   5   9     1241.06     1360.34    124.01 o 
  -4   5   9      687.17      681.60     87.94 o 
  -3   5   9      507.55      432.49     65.93 o 
  -2   5   9      101.10       84.29     34.63 o 
  -1   5   9     1914.75     2065.18     99.30 o 
   0   5   9       44.73       49.22     30.39 o 
   1   5   9      572.65      601.66     70.15 o 
   2   5   9       62.27       70.72     37.71 o 
   3   5   9      597.71      544.54     79.10 o 
   4   5   9       15.05        3.52     40.24 o 
   5   5   9        3.64      -18.15     55.28 o 
   6   5   9      943.26      937.65    168.68 o 
   7   5   9       40.51       58.52     85.64 o 
   8   5   9        8.59       37.78     88.73 o 
   9   5   9       78.77       11.59     98.46 o 
  10   5   9        8.49       -9.87    118.62 o 
 -10   6   9       76.93       74.24     96.53 o 
  -9   6   9       24.74       44.26     83.20 o 
  -8   6   9        1.83        8.47     71.13 o 
  -7   6   9      252.13      226.70     74.66 o 
  -6   6   9      346.37      367.82     81.82 o 
  -5   6   9      901.48     1076.24    141.06 o 
  -4   6   9      142.87      179.97     67.32 o 
  -3   6   9     1220.43     1134.82    133.40 o 
  -2   6   9      997.49      909.52    119.53 o 
  -1   6   9      701.80      729.42    107.99 o 
   0   6   9      631.53      625.10     99.72 o 
   1   6   9      959.83      964.40     94.23 o 
   2   6   9     1074.35     1091.26    116.31 o 
   3   6   9      365.36      299.76     64.40 o 
   4   6   9      414.38      552.27     86.65 o 
   5   6   9      359.61      279.50     81.68 o 
   6   6   9      279.78      361.97     95.27 o 
   7   6   9      312.34      374.97    125.43 o 
   8   6   9       15.54       13.40    102.73 o 
   9   6   9       85.19       67.72    117.51 o 
  10   6   9        0.65        9.55    123.16 o 
  -9   7   9       46.95      160.10    163.39 o 
  -8   7   9      145.30      283.29    140.52 o 
  -7   7   9       41.47       21.29     91.65 o 
  -6   7   9        4.59      -12.67     57.45 o 
  -5   7   9      447.59      474.68    104.03 o 
  -4   7   9        5.65       28.54     51.35 o 
  -3   7   9      776.66      766.22    122.00 o 
  -2   7   9      141.88       54.49     58.79 o 
  -1   7   9     2219.41     2370.68    171.92 o 
   0   7   9      358.99      325.49     78.88 o 
   1   7   9      359.50      447.45     91.74 o 
   2   7   9       50.59       88.51     46.24 o 
   3   7   9      216.88      248.83     62.47 o 
   4   7   9      323.88      376.03     78.69 o 
   5   7   9       15.23       27.61     57.71 o 
   6   7   9      510.47      623.31    127.75 o 
   7   7   9      207.18      205.31    116.59 o 
   8   7   9      477.65      484.55    160.40 o 
   9   7   9        1.26       -2.13    109.23 o 
  -8   8   9       35.24       90.21    125.04 o 
  -7   8   9      285.11      330.03    138.78 o 
  -6   8   9      182.50      162.58    115.03 o 
  -5   8   9      402.64      396.62    144.84 o 
  -4   8   9      127.27      102.75     98.44 o 
  -3   8   9      100.10       84.62     88.30 o 
  -2   8   9      142.34      158.17     89.47 o 
  -1   8   9       72.26       38.04     68.46 o 
   0   8   9      119.76      109.68     61.96 o 
   1   8   9       35.29       38.42     53.74 o 
   2   8   9      324.79      251.80     79.35 o 
   3   8   9      444.16      397.57     95.51 o 
   4   8   9     1008.27     1233.96    136.14 o 
   5   8   9      672.42      593.44    121.73 o 
   6   8   9       30.49       32.04     75.86 o 
   7   8   9        0.13      -13.36     79.16 o 
   8   8   9       57.59       34.64    117.57 o 
  -7   9   9      107.86       85.23    118.39 o 
  -6   9   9      278.15      255.24    146.82 o 
  -5   9   9       49.29       41.97    110.67 o 
  -4   9   9        1.86       34.43     95.99 o 
  -3   9   9     1173.77     1114.77    215.63 o 
  -2   9   9      686.17      620.81    158.68 o 
  -1   9   9     1304.25     1273.25    211.52 o 
   0   9   9      736.69      536.69    144.93 o 
   1   9   9      512.42      578.89    149.54 o 
   2   9   9       33.20       -5.07     72.73 o 
   3   9   9      148.41       84.32     84.22 o 
   4   9   9       37.05       13.03     84.32 o 
   5   9   9        3.62       15.11     99.74 o 
   6   9   9      420.29      410.06    161.48 o 
   7   9   9       72.05      120.43    142.69 o 
  -6  10   9       76.97       65.45    131.99 o 
  -5  10   9       72.12       56.77    125.78 o 
  -4  10   9       12.76       28.82    113.28 o 
  -3  10   9       22.87       56.87    113.00 o 
  -2  10   9       13.91       35.24     98.06 o 
  -1  10   9        6.89       -2.82     69.19 o 
   0  10   9      102.07      115.96     98.50 o 
   1  10   9      175.97      192.62    114.02 o 
   2  10   9      606.36      617.02    171.87 o 
   3  10   9      242.27      279.99    134.72 o 
   4  10   9      272.50      243.65    203.32 o 
   5  10   9      130.17      167.10    186.03 o 
   6  10   9       21.17       22.22    194.26 o 
  -5  11   9       20.01       -5.35    176.56 o 
  -4  11   9        3.04      -12.66    118.70 o 
  -3  11   9      103.18      218.41    136.94 o 
  -2  11   9      235.41      162.37    132.11 o 
  -1  11   9     1005.85      967.76    219.96 o 
   0  11   9      364.24      299.17    112.95 o 
   1  11   9      508.37      689.39    149.69 o 
   2  11   9       16.54       34.54     80.41 o 
   3  11   9       51.91       68.71    118.00 o 
   4  11   9       64.96      173.68    221.84 o 
  -2  12   9       55.73      131.70    197.14 o 
  -1  12   9        6.40       39.66    113.20 o 
   0  12   9      102.75      155.07    102.89 o 
   1  12   9      111.29      119.29     99.69 o 
   2  12   9      112.81      134.13    102.98 o 
 -11   0  10       15.94        5.76    150.22 o 
 -10   0  10       64.83      153.10    172.45 o 
  -9   0  10      605.59      855.66    280.69 o 
  -8   0  10      274.64      262.89    102.90 o 
  -7   0  10       16.42       67.55     69.19 o 
  -6   0  10      201.96      304.33     90.92 o 
  -5   0  10     3318.16     2252.81    821.91 o 
  -4   0  10     2759.90     2368.99    745.15 o 
  -3   0  10     1604.79      901.63    102.64 o 
  -2   0  10     7813.46     6824.25    335.02 o 
  -1   0  10     1625.56      896.87    403.54 o 
   0   0  10    13597.61    12977.87    462.40 o 
   1   0  10     9718.11    10311.87    450.05 o 
   2   0  10    19130.18    16645.15    554.80 o 
   3   0  10     3031.28     4200.49    295.10 o 
   4   0  10     3579.59     3345.25    284.40 o 
   5   0  10      311.11      313.62    113.59 o 
   6   0  10     1591.26     2045.92    292.63 o 
   7   0  10       51.89       18.11     84.37 o 
   8   0  10      523.72      663.86    208.67 o 
   9   0  10     1514.51     1429.38    321.44 o 
  10   0  10      610.80      605.83    249.41 o 
  11   0  10      742.11      604.60    252.29 o 
 -11   1  10      931.33     1069.47    236.92 o 
 -10   1  10     1113.35     1049.49    226.43 o 
  -9   1  10      512.23      668.95    135.96 o 
  -8   1  10        6.67       -3.05     54.41 o 
  -7   1  10       18.30       34.98     52.12 o 
  -6   1  10      693.48      804.46     94.20 o 
  -5   1  10     1280.89     1357.02     85.97 o 
  -4   1  10     8505.34     8813.89    291.42 o 
  -3   1  10     8519.30     8085.65    161.56 o 
  -2   1  10     2412.60     2586.54     86.92 o 
  -1   1  10     1463.21     1090.34     66.30 o 
   0   1  10      283.68      274.45     40.09 o 
   1   1  10      216.25      183.96     44.01 o 
   2   1  10      118.08      200.28     46.28 o 
   3   1  10     4953.27     4735.99    221.60 o 
   4   1  10     5860.09     5850.37    265.05 o 
   5   1  10     5146.84     5156.91    267.58 o 
   6   1  10     2164.69     1940.12    202.11 o 
   7   1  10      695.24      650.30    138.09 o 
   8   1  10     1026.98     1007.50    176.98 o 
   9   1  10       76.73      107.79    100.38 o 
  10   1  10       19.00       41.03    106.96 o 
  11   1  10       69.17       26.69    122.48 o 
 -11   2  10        0.05        8.77    112.80 o 
 -10   2  10       26.70       44.23     78.81 o 
  -9   2  10      272.42      354.49    110.71 o 
  -8   2  10       16.62       -0.55     58.41 o 
  -7   2  10      401.98      574.95    110.39 o 
  -6   2  10      529.09      462.78     76.51 o 
  -5   2  10     7631.56     7621.20    224.03 o 
  -4   2  10      960.60      944.12     88.91 o 
  -3   2  10      477.70      264.45     49.77 o 
  -2   2  10     8260.34     7499.72    189.84 o 
  -1   2  10       41.01       56.45     26.24 o 
   0   2  10     1365.25     1096.77     90.06 o 
   1   2  10      455.00      640.19     73.28 o 
   2   2  10    13027.74    10312.09    255.26 o 
   3   2  10     3598.67     4304.28    176.49 o 
   4   2  10     2203.57     2035.14    156.61 o 
   5   2  10       62.96       23.52     48.40 o 
   6   2  10      170.29      258.10    115.24 o 
   7   2  10      107.43      130.57     76.54 o 
   8   2  10        6.69       28.84     74.29 o 
   9   2  10     1846.99     1736.21    245.30 o 
  10   2  10      456.54      417.87    156.26 o 
  11   2  10      373.73      305.76    154.40 o 
 -11   3  10      181.24      141.22    105.64 o 
 -10   3  10      170.24      100.01     96.23 o 
  -9   3  10      279.02      251.40     97.87 o 
  -8   3  10       81.01      105.19     66.45 o 
  -7   3  10        0.16       16.51     49.71 o 
  -6   3  10        3.63       15.14     38.90 o 
  -5   3  10      831.99      890.41     97.90 o 
  -4   3  10     6734.96     6502.47    205.34 o 
  -3   3  10     7904.46     6702.41    197.18 o 
  -2   3  10     1985.95     2077.24    105.90 o 
  -1   3  10     1675.07     1775.77     98.02 o 
   0   3  10       76.40       45.52     24.88 o 
   1   3  10      170.26      203.28     41.97 o 
   2   3  10       90.14       99.97     38.75 o 
   3   3  10     2224.70     2441.02    175.49 o 
   4   3  10     2263.54     2089.92    138.53 o 
   5   3  10     4981.03     4936.48    220.37 o 
   6   3  10     2346.20     2305.18    219.57 o 
   7   3  10      916.82      954.60    163.20 o 
   8   3  10      421.21      526.87    131.70 o 
   9   3  10      319.82      450.69    147.46 o 
  10   3  10        1.05      -29.62    104.85 o 
  11   3  10       39.69       65.44    194.26 o 
 -10   4  10       19.67       76.97     90.19 o 
  -9   4  10      636.67      700.68    142.55 o 
  -8   4  10      395.14      514.01    118.59 o 
  -7   4  10      549.90      633.35    100.90 o 
  -6   4  10      154.62      157.16     55.58 o 
  -5   4  10     3511.52     3502.43    165.27 o 
  -4   4  10        1.68       -9.56     31.85 o 
  -3   4  10       97.58      106.81     39.06 o 
  -2   4  10      486.81      611.10     72.88 o 
  -1   4  10      981.72     1181.60    113.46 o 
   0   4  10     6273.34     5829.25    161.63 o 
   1   4  10      680.40      701.14     63.65 o 
   2   4  10     8291.47     7387.02    189.48 o 
   3   4  10     1965.28     1723.49    119.33 o 
   4   4  10     2100.60     2140.72    139.81 o 
   5   4  10      164.64      182.23     59.63 o 
   6   4  10      200.59      135.14     58.47 o 
   7   4  10      164.99      234.81    102.21 o 
   8   4  10      115.52      146.11    138.29 o 
   9   4  10      937.05      924.80    279.04 o 
  10   4  10      293.26      446.97    231.30 o 
 -10   5  10      306.21      299.72    117.18 o 
  -9   5  10      114.53      128.65     93.27 o 
  -8   5  10       56.96      117.06     76.78 o 
  -7   5  10       26.08       26.53     49.42 o 
  -6   5  10      266.31      326.03     76.49 o 
  -5   5  10      510.53      542.22     83.90 o 
  -4   5  10     1615.11     1542.37    118.53 o 
  -3   5  10      426.60      434.99     69.43 o 
  -2   5  10     1056.44     1274.71     96.19 o 
  -1   5  10     1535.30     1545.34    138.88 o 
   0   5  10     1077.46      896.30    112.25 o 
   1   5  10      461.51      444.03     63.95 o 
   2   5  10      384.05      497.57     73.76 o 
   3   5  10     1288.75     1297.59    136.72 o 
   4   5  10     2291.21     2120.31    205.08 o 
   5   5  10      395.67      474.66    121.67 o 
   6   5  10      189.27      149.56     85.83 o 
   7   5  10      638.60      655.02    162.02 o 
   8   5  10      392.71      325.94    138.72 o 
   9   5  10       36.20       55.67    112.37 o 
  10   5  10        1.34       35.24    122.16 o 
 -10   6  10        9.83       -2.91     86.78 o 
  -9   6  10      310.91      412.82    127.77 o 
  -8   6  10      103.66      109.94     88.75 o 
  -7   6  10      977.09      938.14    127.39 o 
  -6   6  10      279.87      235.19     83.44 o 
  -5   6  10     1833.12     1930.57    182.52 o 
  -4   6  10        1.11       16.61     46.03 o 
  -3   6  10        0.87       10.70     43.22 o 
  -2   6  10      956.50     1072.87    131.52 o 
  -1   6  10     1297.45     1258.89    136.46 o 
   0   6  10     4435.39     4417.31    216.61 o 
   1   6  10     2236.57     2101.97    125.73 o 
   2   6  10     5325.62     5366.23    198.10 o 
   3   6  10      328.23      236.06     58.04 o 
   4   6  10      681.13      894.55    109.16 o 
   5   6  10       71.09      145.19     89.88 o 
   6   6  10      146.75      145.99     96.22 o 
   7   6  10      311.12      480.34    143.21 o 
   8   6  10       23.91       -6.29     99.34 o 
   9   6  10      240.28      325.15    154.31 o 
  10   6  10      146.81      265.83    158.02 o 
  -9   7  10      106.80      238.71    172.45 o 
  -8   7  10      125.15       43.83    113.91 o 
  -7   7  10      107.98       83.95     76.47 o 
  -6   7  10      178.62      118.65     74.23 o 
  -5   7  10      106.37      104.60     67.22 o 
  -4   7  10      313.26      361.78     91.45 o 
  -3   7  10      351.51      279.37     83.61 o 
  -2   7  10      286.09      416.04     95.67 o 
  -1   7  10        6.29       -9.33     43.69 o 
   0   7  10      215.89      354.44     86.77 o 
   1   7  10     1256.33     1105.91    135.57 o 
   2   7  10      342.62      352.34     86.37 o 
   3   7  10        1.24        6.81     39.13 o 
   4   7  10      340.44      391.21     80.17 o 
   5   7  10      697.46      909.49    144.35 o 
   6   7  10     1261.36     1228.79    171.40 o 
   7   7  10      583.41      688.12    173.67 o 
   8   7  10        5.11       33.28    111.88 o 
   9   7  10        7.50        2.81    116.52 o 
  -8   8  10       10.38       10.67    114.92 o 
  -7   8  10      974.82      829.41    205.73 o 
  -6   8  10      707.90      878.54    198.98 o 
  -5   8  10      690.69      817.11    182.28 o 
  -4   8  10      173.61      147.39    104.20 o 
  -3   8  10      277.97      213.86    143.64 o 
  -2   8  10     1047.41     1026.06    143.02 o 
  -1   8  10      131.92      121.51     65.83 o 
   0   8  10      458.36      601.00    112.21 o 
   1   8  10      364.99      247.98     81.50 o 
   2   8  10     1061.58     1380.52    161.31 o 
   3   8  10        4.56      -12.49     54.32 o 
   4   8  10       51.66      116.98     61.95 o 
   5   8  10        1.82      -13.77     66.56 o 
   6   8  10        0.82      -27.69     72.22 o 
   7   8  10      479.84      555.92    173.71 o 
   8   8  10       53.35       63.10    129.04 o 
  -7   9  10        4.95        5.66    105.79 o 
  -6   9  10       57.27       10.27    114.32 o 
  -5   9  10       37.34       28.24    110.46 o 
  -4   9  10       13.40        1.09     98.62 o 
  -3   9  10      392.99      312.61    136.77 o 
  -2   9  10       65.06      129.90     97.54 o 
  -1   9  10       20.57       70.98     85.55 o 
   0   9  10      582.91      638.54    161.52 o 
   1   9  10      416.15      306.25    117.06 o 
   2   9  10        4.15      -40.19     66.29 o 
   3   9  10      201.94      164.80    102.87 o 
   4   9  10       76.48      175.96    111.95 o 
   5   9  10      235.71      265.87    195.91 o 
   6   9  10      107.64      127.19     97.34 o 
   7   9  10      124.36      104.66    113.19 o 
  -6  10  10      126.26       37.37    132.45 o 
  -5  10  10       27.35       61.86    126.87 o 
  -4  10  10        2.33       25.49    115.18 o 
  -3  10  10       26.61      -23.47    105.85 o 
  -2  10  10       75.22       27.21     94.04 o 
  -1  10  10        0.47       43.89     70.46 o 
   0  10  10      380.01      258.36    123.31 o 
   1  10  10      164.07      226.18    118.71 o 
   2  10  10      242.67      145.46    109.96 o 
   3  10  10       78.52        4.42     89.18 o 
   4  10  10      107.19      166.27    188.09 o 
   5  10  10        2.11      -48.98    160.92 o 
   6  10  10        0.01      -43.21    181.50 o 
  -4  11  10       34.97       15.80    131.13 o 
  -3  11  10      178.63      240.73    143.85 o 
  -2  11  10       38.64       29.66    105.12 o 
  -1  11  10       42.07       37.46    102.89 o 
   0  11  10       66.06       27.22     83.62 o 
   1  11  10        9.84       21.40     82.98 o 
   2  11  10       24.01        7.69    110.73 o 
   3  11  10       33.17       -7.98    102.64 o 
   4  11  10       47.75      181.91    210.72 o 
  -1  12  10       13.61        2.35    114.14 o 
   0  12  10        0.35       52.45     90.26 o 
   1  12  10       10.58       79.98     96.41 o 
 -11   1  11        0.24      109.89    128.10 o 
 -10   1  11        0.35       26.69    103.77 o 
  -9   1  11       12.35      -21.46     79.95 o 
  -8   1  11       28.29       92.50     65.17 o 
  -7   1  11       26.20       34.14     51.91 o 
  -6   1  11       24.79       34.46     49.66 o 
  -5   1  11      260.56      240.58     47.09 o 
  -4   1  11        7.48       88.45     32.16 o 
  -3   1  11      169.17       75.96     27.28 o 
  -2   1  11      670.99      573.43     51.24 o 
  -1   1  11    11232.36    11538.05    206.17 o 
   0   1  11        7.79       -3.80     18.14 o 
   1   1  11      567.31      585.21     73.35 o 
   2   1  11     1585.14     1631.05    106.79 o 
   3   1  11      231.24      166.66     58.13 o 
   4   1  11       25.58        1.94     40.30 o 
   5   1  11        7.59       28.29     49.95 o 
   6   1  11      198.65      154.95     74.95 o 
   7   1  11      134.54       95.82     75.96 o 
   8   1  11        7.03       20.02     73.13 o 
   9   1  11       58.15       55.86     93.26 o 
  10   1  11       11.90       35.85    108.87 o 
  11   1  11        2.28      -47.01    114.90 o 
 -11   2  11        2.88       14.82    115.40 o 
 -10   2  11       31.95       88.55    111.03 o 
  -9   2  11        2.97      -26.20     61.03 o 
  -8   2  11      119.87       59.18     63.79 o 
  -7   2  11        0.45       -5.88     47.15 o 
  -6   2  11      163.45      250.49     59.75 o 
  -5   2  11       17.34       12.78     33.17 o 
  -4   2  11       45.94       88.41     38.25 o 
  -3   2  11       65.57       39.53     29.44 o 
  -2   2  11        8.33        7.16     23.77 o 
  -1   2  11      480.08      401.53     42.82 o 
   0   2  11        0.65       21.73     19.96 o 
   1   2  11     1524.66     1585.00    142.90 o 
   2   2  11        9.79       42.07     31.72 o 
   3   2  11       21.26       -9.91     28.12 o 
   4   2  11       90.75      112.35     53.69 o 
   5   2  11       20.33      -19.66     43.07 o 
   6   2  11      308.78      254.97    108.65 o 
   7   2  11      338.49      427.38    120.44 o 
   8   2  11      203.06      162.92     98.24 o 
   9   2  11       89.61       69.55    115.86 o 
  10   2  11       52.91       79.40    116.58 o 
  11   2  11        6.51      -81.26    115.25 o 
 -11   3  11       19.04       23.06    111.93 o 
 -10   3  11       13.79       -7.36     80.50 o 
  -9   3  11      232.64      116.60     82.73 o 
  -8   3  11      399.37      475.11    114.57 o 
  -7   3  11        5.57       -1.55     50.66 o 
  -6   3  11      133.95      215.43     60.12 o 
  -5   3  11       40.31       40.59     37.93 o 
  -4   3  11      160.25      102.77     43.59 o 
  -3   3  11       60.18       73.76     35.31 o 
  -2   3  11      278.58      197.95     46.09 o 
  -1   3  11      411.45      451.21     60.93 o 
   0   3  11       52.78       37.76     25.79 o 
   1   3  11       63.56       31.33     28.21 o 
   2   3  11      758.32      930.46     94.04 o 
   3   3  11      682.61      600.67     84.88 o 
   4   3  11      180.23      228.86     63.31 o 
   5   3  11     1131.20     1237.42    133.66 o 
   6   3  11      236.29      204.64     77.37 o 
   7   3  11        0.65       10.16     68.68 o 
   8   3  11       91.98       94.91     86.71 o 
   9   3  11       24.41       19.14     97.14 o 
  10   3  11       14.80       52.84    123.81 o 
 -10   4  11        0.48       -6.50     84.07 o 
  -9   4  11        1.20        6.92     78.30 o 
  -8   4  11        9.24       23.58     64.28 o 
  -7   4  11      207.99      276.66     87.39 o 
  -6   4  11        2.31       28.92     42.59 o 
  -5   4  11      451.83      533.66     81.45 o 
  -4   4  11      207.32      169.67     49.41 o 
  -3   4  11      236.32      307.91     58.88 o 
  -2   4  11       84.43       45.31     32.57 o 
  -1   4  11       40.85       71.91     31.83 o 
   0   4  11      597.16      451.06     58.54 o 
   1   4  11      224.71      240.41     47.83 o 
   2   4  11      800.93      802.84     77.90 o 
   3   4  11       49.41       92.09     43.29 o 
   4   4  11      153.60      182.50     58.32 o 
   5   4  11        1.77      -14.83     40.06 o 
   6   4  11       54.63       65.29     71.95 o 
   7   4  11      556.43      723.80    167.63 o 
   8   4  11       27.23       43.71     91.11 o 
   9   4  11       58.54       21.81    139.52 o 
  10   4  11        2.09      -36.22    145.70 o 
 -10   5  11       25.43       72.13     90.25 o 
  -9   5  11      157.12      198.44    103.28 o 
  -8   5  11      108.86       80.81     77.51 o 
  -7   5  11       38.08       69.45     58.24 o 
  -6   5  11     1219.15     1333.89    137.50 o 
  -5   5  11        1.32       25.00     40.57 o 
  -4   5  11       69.92      103.53     46.03 o 
  -3   5  11       27.63       34.68     36.30 o 
  -2   5  11     1271.81     1306.95     99.93 o 
  -1   5  11       16.64       40.07     40.33 o 
   0   5  11        0.22       -1.01     39.55 o 
   1   5  11      714.14      530.71     95.17 o 
   2   5  11      230.52      231.08     68.86 o 
   3   5  11      884.13      934.62    122.11 o 
   4   5  11      304.28      222.10     90.19 o 
   5   5  11      685.41      924.16    170.68 o 
   6   5  11      734.44      542.57    137.46 o 
   7   5  11      121.23      185.75    110.04 o 
   8   5  11       95.00       77.33    103.17 o 
   9   5  11        0.25       57.73    115.32 o 
  10   5  11        0.22       24.18    115.81 o 
  -9   6  11       49.11      113.39    116.65 o 
  -8   6  11       62.12       70.14     94.87 o 
  -7   6  11      144.15      109.89     72.40 o 
  -6   6  11       18.25       50.39     62.18 o 
  -5   6  11      112.15       46.78     55.68 o 
  -4   6  11       11.99       30.96     50.31 o 
  -3   6  11      327.97      294.78     77.55 o 
  -2   6  11       13.24       24.36     45.27 o 
  -1   6  11      313.84      240.71     71.95 o 
   0   6  11      688.89      853.21    121.13 o 
   1   6  11      404.74      370.29     86.15 o 
   2   6  11      237.57      264.79     60.86 o 
   3   6  11       59.96       79.82     51.49 o 
   4   6  11      433.30      404.60    118.56 o 
   5   6  11      679.46      522.27    138.23 o 
   6   6  11        1.85      -22.78     72.31 o 
   7   6  11      321.73      340.04    132.61 o 
   8   6  11       84.05       97.51    108.41 o 
   9   6  11      220.08      218.64    138.94 o 
  -9   7  11       15.38       32.93    157.63 o 
  -8   7  11       69.18       45.32    103.50 o 
  -7   7  11       19.72      -12.10     68.60 o 
  -6   7  11      640.31      765.67    138.18 o 
  -5   7  11       88.37       97.78     64.87 o 
  -4   7  11      243.18      357.35     88.98 o 
  -3   7  11       44.32       38.45     51.28 o 
  -2   7  11     1205.26     1197.46    147.60 o 
  -1   7  11      155.36      145.36     62.33 o 
   0   7  11       29.10       85.73     57.31 o 
   1   7  11     1495.34     1364.91    154.14 o 
   2   7  11        6.81       35.32     51.28 o 
   3   7  11      962.55     1045.82    118.72 o 
   4   7  11      314.44      247.21     69.23 o 
   5   7  11      521.95      517.27    144.54 o 
   6   7  11       84.71       76.66     92.25 o 
   7   7  11      248.98      313.29    141.32 o 
   8   7  11        7.29       27.01    109.25 o 
   9   7  11        0.40       52.89    122.95 o 
  -8   8  11      332.51      349.47    158.35 o 
  -7   8  11      289.62      325.77    150.45 o 
  -6   8  11      185.17      215.59    122.49 o 
  -5   8  11       25.83       30.69     92.06 o 
  -4   8  11        3.56       40.84     85.55 o 
  -3   8  11       40.70       29.31     66.07 o 
  -2   8  11      267.03      277.41     90.71 o 
  -1   8  11       26.64       22.70     54.16 o 
   0   8  11      280.80      360.33     93.98 o 
   1   8  11      164.55      144.34     74.02 o 
   2   8  11      386.46      599.39    116.48 o 
   3   8  11      193.79      210.56     81.85 o 
   4   8  11      133.54      121.37     73.73 o 
   5   8  11       84.07       72.29     76.24 o 
   6   8  11       95.22      177.20    119.13 o 
   7   8  11      478.19      461.96    161.49 o 
   8   8  11      194.15      165.35    144.31 o 
  -7   9  11       14.38       38.31    111.74 o 
  -6   9  11       61.85       88.99    121.56 o 
  -5   9  11        1.70      -54.26     98.00 o 
  -4   9  11      220.81      198.47    131.26 o 
  -3   9  11      147.10      177.80    121.36 o 
  -2   9  11      153.15      170.35    103.64 o 
  -1   9  11       12.99      -24.24     74.20 o 
   0   9  11       32.28       24.26     74.22 o 
   1   9  11      688.19      661.56    164.44 o 
   2   9  11      131.39       97.76     98.35 o 
   3   9  11      794.26      870.86    188.29 o 
   4   9  11      189.20      197.62    113.34 o 
   5   9  11      604.45      654.41    175.02 o 
   6   9  11        8.44       29.88    107.00 o 
   7   9  11       24.25       -6.87    118.28 o 
  -6  10  11       56.83      -15.74    126.34 o 
  -5  10  11       87.68      107.68    137.30 o 
  -4  10  11        0.45       10.33    112.15 o 
  -3  10  11       57.14       69.39    120.33 o 
  -2  10  11      193.10      231.94    127.91 o 
  -1  10  11      266.82      334.39    145.64 o 
   0  10  11      571.96      413.62    149.24 o 
   1  10  11      195.16      227.27    122.58 o 
   2  10  11      164.16      133.99    108.95 o 
   3  10  11      161.66      229.57    130.01 o 
   4  10  11      195.68       98.37    177.39 o 
   5  10  11       13.02       56.39    181.09 o 
   6  10  11       86.35      185.62    223.07 o 
  -4  11  11      217.77      220.42    157.69 o 
  -3  11  11       11.17       21.65    118.10 o 
  -2  11  11      200.64      256.49    133.46 o 
  -1  11  11       18.36       67.25    109.25 o 
   0  11  11        0.77       21.92     84.62 o 
   1  11  11      119.93      157.45    132.77 o 
   2  11  11      107.18       69.47    116.07 o 
   3  11  11      321.53      301.77    144.63 o 
   4  11  11      120.10      187.26    204.96 o 
 -11   0  12      500.93      268.34    227.19 o 
 -10   0  12     1616.35     1313.32    383.17 o 
  -9   0  12      811.78      801.74    273.69 o 
  -8   0  12      598.04      588.13    217.72 o 
  -7   0  12      110.90      152.28    131.29 o 
  -6   0  12      722.98      501.81    387.70 o 
  -5   0  12      188.60      265.45     87.28 o 
  -4   0  12     1726.02     1732.80    149.98 o 
  -3   0  12     7190.11     7087.19    284.81 o 
  -2   0  12     2898.11     3033.61    192.00 o 
  -1   0  12     5601.74     4758.58    314.03 o 
   0   0  12     5461.83     6494.61    278.22 o 
   1   0  12     9600.69     9327.24    296.19 o 
   2   0  12      168.50       84.37     58.85 o 
   3   0  12        6.26        9.88     49.80 o 
   4   0  12     5751.24     5645.10    387.70 o 
   5   0  12      324.47      270.81    114.42 o 
   6   0  12      605.18      628.88    176.98 o 
   7   0  12      200.11      169.57    130.47 o 
   8   0  12     1904.76     1760.29    333.37 o 
   9   0  12      787.98      677.45    252.29 o 
  10   0  12      299.50      441.62    236.65 o 
  11   0  12        0.76       96.72    197.55 o 
 -11   1  12      162.07       62.32    122.05 o 
 -10   1  12       31.74       48.04    109.45 o 
  -9   1  12       31.93      -40.26     82.38 o 
  -8   1  12      205.04      276.16     90.91 o 
  -7   1  12      240.45      197.94     75.99 o 
  -6   1  12     1983.14     1936.36    170.25 o 
  -5   1  12     2088.72     1906.63    120.88 o 
  -4   1  12     5667.63     5757.23    200.50 o 
  -3   1  12       72.63      140.02     32.48 o 
  -2   1  12      385.24      640.56     61.99 o 
  -1   1  12     4054.52     4033.32    128.83 o 
   0   1  12      486.57      537.36     60.43 o 
   1   1  12     7827.96     7158.88    291.42 o 
   2   1  12      262.37      350.73     64.79 o 
   3   1  12      671.92      460.88    131.09 o 
   4   1  12     2103.88     2013.66    166.29 o 
   5   1  12     2259.19     2474.59    197.27 o 
   6   1  12       90.86       35.63     63.86 o 
   7   1  12        0.69       33.53     69.29 o 
   8   1  12      746.16      863.83    168.62 o 
   9   1  12      537.92      572.25    157.86 o 
  10   1  12      900.62      754.91    198.17 o 
  11   1  12      111.85      229.46    147.40 o 
 -11   2  12      113.96       80.53    126.57 o 
 -10   2  12      753.55      695.84    202.87 o 
  -9   2  12      376.25      364.70    108.45 o 
  -8   2  12      923.46     1039.19    157.12 o 
  -7   2  12        2.12       20.99     56.13 o 
  -6   2  12      562.24      685.30    112.09 o 
  -5   2  12       35.46       82.15     41.76 o 
  -4   2  12        7.35       22.85     31.44 o 
  -3   2  12     7004.07     7420.63    210.54 o 
  -2   2  12     2727.60     2619.70    143.58 o 
  -1   2  12     1614.30     1547.36     75.15 o 
   0   2  12      730.38      791.64     69.15 o 
   1   2  12     2710.55     2168.11    123.48 o 
   2   2  12      780.45      552.59     79.09 o 
   3   2  12      512.66      351.30     68.75 o 
   4   2  12     1328.85     1189.74    123.30 o 
   5   2  12      773.98      806.60    136.98 o 
   6   2  12     4232.79     4657.79    311.97 o 
   7   2  12     1084.50      977.93    176.72 o 
   8   2  12     1807.08     1786.59    236.69 o 
   9   2  12      529.36      615.10    161.62 o 
  10   2  12      252.75      191.54    134.05 o 
  11   2  12        2.69      101.39    135.90 o 
 -10   3  12        0.20       63.48     87.22 o 
  -9   3  12        4.40        0.03     73.77 o 
  -8   3  12      414.75      493.55    116.05 o 
  -7   3  12      335.93      226.81     77.93 o 
  -6   3  12     1903.48     2179.13    150.15 o 
  -5   3  12     2920.74     2819.05    193.54 o 
  -4   3  12     3910.35     3570.16    159.49 o 
  -3   3  12      818.03      804.94     87.64 o 
  -2   3  12      380.23      410.39     63.53 o 
  -1   3  12       97.52       56.57     31.26 o 
   0   3  12       57.49       25.56     26.60 o 
   1   3  12      781.16      676.40     73.42 o 
   2   3  12     1113.33     1249.82    106.46 o 
   3   3  12     3292.72     3079.91    165.04 o 
   4   3  12      169.40      238.74     63.30 o 
   5   3  12     1732.06     1916.79    157.50 o 
   6   3  12        3.72       76.51     61.09 o 
   7   3  12       35.00       86.36     75.15 o 
   8   3  12     1066.32     1044.39    189.01 o 
   9   3  12      385.35      474.18    156.28 o 
  10   3  12      427.46      472.89    257.64 o 
 -10   4  12      541.33      587.60    149.36 o 
  -9   4  12      140.02      224.99     95.93 o 
  -8   4  12      279.58      326.01    103.13 o 
  -7   4  12       14.41       41.51     61.48 o 
  -6   4  12     1080.01      977.11    117.98 o 
  -5   4  12       92.80       62.54     42.92 o 
  -4   4  12      925.57      781.14     94.86 o 
  -3   4  12     2560.01     2575.00    134.84 o 
  -2   4  12      651.94      511.56     72.91 o 
  -1   4  12     3075.49     3198.97    137.63 o 
   0   4  12       70.25      147.05     41.97 o 
   1   4  12     1125.78      901.09     80.11 o 
   2   4  12      143.97      172.68     47.11 o 
   3   4  12       12.94       61.85     39.02 o 
   4   4  12     1388.25     1468.15    128.64 o 
   5   4  12      218.16      201.72     93.11 o 
   6   4  12     1196.76     1161.18    191.46 o 
   7   4  12      614.65      589.65    149.83 o 
   8   4  12     1359.79     1523.66    246.39 o 
   9   4  12       22.45       21.16    111.26 o 
  10   4  12      243.36      133.49    133.70 o 
 -10   5  12       88.37      133.02    108.71 o 
  -9   5  12       56.84       45.14     86.14 o 
  -8   5  12      291.48      357.12    115.08 o 
  -7   5  12      192.27      210.09     76.02 o 
  -6   5  12      694.63      709.62    108.75 o 
  -5   5  12      620.09      736.76    100.75 o 
  -4   5  12      664.88      628.49     89.71 o 
  -3   5  12        2.73       19.93     34.18 o 
  -2   5  12     1807.42     1486.50    146.98 o 
  -1   5  12       84.40       53.03     46.55 o 
   0   5  12     2075.84     1820.03    154.93 o 
   1   5  12     2189.85     2462.55    162.55 o 
   2   5  12     2214.24     1823.54    159.99 o 
   3   5  12     3317.39     3134.01    237.77 o 
   4   5  12      355.18      317.24     96.92 o 
   5   5  12      766.73      757.34    153.70 o 
   6   5  12      329.30      438.75    132.72 o 
   7   5  12      235.36      288.17    123.67 o 
   8   5  12      231.23      192.36    120.51 o 
   9   5  12      144.16      213.40    137.36 o 
  10   5  12      217.04      183.13    138.09 o 
  -9   6  12       66.74       66.87    111.01 o 
  -8   6  12       62.59      159.71    107.71 o 
  -7   6  12       68.74      102.18     77.87 o 
  -6   6  12      185.61      209.48     83.58 o 
  -5   6  12      170.24      206.21     77.64 o 
  -4   6  12       34.28      -16.85     49.34 o 
  -3   6  12      368.92      447.92     95.60 o 
  -2   6  12      320.46      189.35     65.00 o 
  -1   6  12     4492.71     4464.58    228.88 o 
   0   6  12      329.91      320.01     80.87 o 
   1   6  12     1391.61     1418.33    149.95 o 
   2   6  12        6.21       57.88     49.62 o 
   3   6  12       62.46       52.59     53.46 o 
   4   6  12      946.04     1107.97    189.42 o 
   5   6  12        9.60      -30.51     70.98 o 
   6   6  12      437.73      486.18    149.75 o 
   7   6  12      264.39      337.03    131.68 o 
   8   6  12      259.33      398.13    160.38 o 
   9   6  12       38.94      114.81    129.14 o 
  -9   7  12        0.52       65.85    159.28 o 
  -8   7  12       20.41        3.39     94.10 o 
  -7   7  12      140.67      189.19     95.23 o 
  -6   7  12     1517.10     1313.93    178.07 o 
  -5   7  12      858.21      989.62    152.92 o 
  -4   7  12     1232.51     1234.98    162.26 o 
  -3   7  12        1.16        7.63     50.41 o 
  -2   7  12       68.68       88.43     63.32 o 
  -1   7  12      310.90      290.28     81.97 o 
   0   7  12       26.61       27.14     44.59 o 
   1   7  12       70.90       78.07     59.94 o 
   2   7  12      488.38      477.93    101.05 o 
   3   7  12      771.75      939.72    141.34 o 
   4   7  12      604.95      509.51    108.52 o 
   5   7  12      998.41      928.95    182.94 o 
   6   7  12      299.63      353.49    139.04 o 
   7   7  12        7.27       23.02    105.66 o 
   8   7  12       91.36      116.98    128.06 o 
   9   7  12      119.98      115.33    126.25 o 
  -8   8  12       85.29      174.09    171.62 o 
  -7   8  12       50.58       -4.29    103.24 o 
  -6   8  12        0.34      -18.82     94.78 o 
  -5   8  12      131.36      165.64    112.66 o 
  -4   8  12        2.99       40.70     82.57 o 
  -3   8  12      243.18      200.39     84.13 o 
  -2   8  12      114.68      129.27     76.95 o 
  -1   8  12      883.25     1135.47    156.11 o 
   0   8  12      702.96      672.66    123.62 o 
   1   8  12     1063.50     1151.05    152.99 o 
   2   8  12      422.31      444.86    103.15 o 
   3   8  12       68.19       23.86     64.31 o 
   4   8  12      284.27      328.59     97.85 o 
   5   8  12       80.59       48.87     94.94 o 
   6   8  12      676.94      808.40    195.53 o 
   7   8  12      101.04       71.17    122.44 o 
   8   8  12       53.97       -8.55    111.93 o 
  -7   9  12       75.27      145.50    127.19 o 
  -6   9  12      404.81      382.54    154.34 o 
  -5   9  12      132.19      100.54    112.73 o 
  -4   9  12      196.88      205.56    136.89 o 
  -3   9  12      163.87      116.56    113.61 o 
  -2   9  12       28.60       25.57     90.52 o 
  -1   9  12       22.21       21.64     80.36 o 
   0   9  12        0.63      -18.07     73.51 o 
   1   9  12      314.21      502.85    153.12 o 
   2   9  12      128.63      137.95    101.79 o 
   3   9  12      237.49      243.67     93.06 o 
   4   9  12      199.74      312.10    102.82 o 
   5   9  12      103.32      115.18    109.96 o 
   6   9  12       58.79      106.16    124.00 o 
   7   9  12       20.78       -6.26    118.84 o 
  -5  10  12       68.67      123.79    140.63 o 
  -4  10  12       19.61      -36.16    109.04 o 
  -3  10  12       85.04       31.63    120.51 o 
  -2  10  12       74.73       23.08    101.54 o 
  -1  10  12      269.91      324.56    143.83 o 
   0  10  12      618.32      535.81    173.95 o 
   1  10  12      144.10      123.37    122.88 o 
   2  10  12        0.11      -13.17     93.42 o 
   3  10  12        3.72      -10.09     96.67 o 
   4  10  12      112.38       61.74    175.74 o 
   5  10  12        8.10       -9.05    171.21 o 
  -3  11  12        0.18       -5.28    118.81 o 
  -2  11  12        8.76       36.68    117.50 o 
  -1  11  12        4.63       22.92    106.18 o 
   0  11  12       42.86       66.92    115.64 o 
   1  11  12      190.27      176.15    133.25 o 
   2  11  12       96.98       44.92    112.35 o 
   3  11  12      166.01      153.26    136.98 o 
 -11   1  13        1.07      -51.03    165.04 o 
 -10   1  13       32.54       93.12    112.87 o 
  -9   1  13      128.36       71.78    108.96 o 
  -8   1  13      163.63      195.99    104.67 o 
  -7   1  13       43.25       85.22     62.27 o 
  -6   1  13       81.07       72.08     59.94 o 
  -5   1  13      114.78      132.24     47.70 o 
  -4   1  13       63.26      105.65     40.20 o 
  -3   1  13     1035.09      984.64     79.96 o 
  -2   1  13     1280.14     1446.72     87.67 o 
  -1   1  13       30.30       51.68     27.84 o 
   0   1  13     1215.10     1457.26     89.13 o 
   1   1  13       43.02       20.02     28.18 o 
   2   1  13        0.94       -2.22     30.51 o 
   3   1  13       27.92       68.84     42.43 o 
   4   1  13      486.03      596.38    112.75 o 
   5   1  13      252.74      170.92     71.84 o 
   6   1  13      360.02      442.53    112.43 o 
   7   1  13       27.26       26.09     71.16 o 
   8   1  13      144.63      126.49     98.84 o 
   9   1  13        9.17      -36.54     88.40 o 
  10   1  13        3.88      -81.53    102.84 o 
  11   1  13       57.25       74.14    135.45 o 
 -10   2  13        4.95       22.15    107.01 o 
  -9   2  13       21.68       56.29     93.59 o 
  -8   2  13        3.97       63.14     72.13 o 
  -7   2  13       33.79       59.22     58.79 o 
  -6   2  13       51.78       73.39     54.19 o 
  -5   2  13      471.52      568.84     85.31 o 
  -4   2  13      664.13      778.89     90.40 o 
  -3   2  13      148.91      348.89     63.31 o 
  -2   2  13      257.38      223.81     47.91 o 
  -1   2  13     1920.06     1952.77     85.05 o 
   0   2  13       12.12       34.61     28.39 o 
   1   2  13       30.85       51.28     33.60 o 
   2   2  13      496.34      662.36     90.43 o 
   3   2  13        1.24        1.98     33.68 o 
   4   2  13        9.20       -2.68     38.20 o 
   5   2  13      103.99      212.51     81.15 o 
   6   2  13      137.44       97.98     76.53 o 
   7   2  13        4.42      -37.07     68.04 o 
   8   2  13      420.01      472.17    142.60 o 
   9   2  13       13.54       62.19     98.39 o 
  10   2  13       46.23       50.10    119.58 o 
 -10   3  13        4.31      -13.53     99.88 o 
  -9   3  13       98.91       91.82     85.70 o 
  -8   3  13        6.01       59.31     66.47 o 
  -7   3  13       59.45       87.38     64.12 o 
  -6   3  13       75.38       65.81     47.33 o 
  -5   3  13      404.97      437.68     77.08 o 
  -4   3  13       57.16       11.67     34.32 o 
  -3   3  13       49.63       72.38     37.49 o 
  -2   3  13      453.88      488.73     70.85 o 
  -1   3  13      337.46      316.60     58.09 o 
   0   3  13     1967.33     1988.22    112.00 o 
   1   3  13     2239.39     2095.60    136.13 o 
   2   3  13      639.75      575.42     85.60 o 
   3   3  13       16.71       27.92     37.57 o 
   4   3  13       59.95       27.15     39.18 o 
   5   3  13        0.69       10.90     42.88 o 
   6   3  13      201.37      155.95     72.34 o 
   7   3  13      341.67      394.39    124.77 o 
   8   3  13      381.22      410.35    139.95 o 
   9   3  13      108.58       13.99    157.22 o 
  10   3  13        8.58       69.14    181.91 o 
 -10   4  13       19.76       57.22     91.32 o 
  -9   4  13       50.34       49.12     82.62 o 
  -8   4  13      155.60      137.72     79.81 o 
  -7   4  13       42.82       60.76     68.57 o 
  -6   4  13       51.63       71.61     52.16 o 
  -5   4  13        7.97        4.76     40.21 o 
  -4   4  13        2.06      -19.34     34.67 o 
  -3   4  13      352.19      358.13     65.46 o 
  -2   4  13        1.15       20.69     31.86 o 
  -1   4  13      124.11      102.05     39.84 o 
   0   4  13      134.68      229.23     50.10 o 
   1   4  13      489.64      485.01     66.98 o 
   2   4  13       78.66      192.03     54.75 o 
   3   4  13      119.76      129.20     71.66 o 
   4   4  13        2.14       -4.10     53.22 o 
   5   4  13       13.93        8.26     62.26 o 
   6   4  13      186.85      258.58    106.22 o 
   7   4  13      115.45       93.58     94.94 o 
   8   4  13       23.11      -12.32     93.35 o 
   9   4  13        1.38       39.20    103.81 o 
  10   4  13       13.06       11.69    109.43 o 
 -10   5  13       18.90       34.47     92.44 o 
  -9   5  13       71.50       34.02     84.02 o 
  -8   5  13       16.63       -4.13     73.84 o 
  -7   5  13      404.04      425.14    110.58 o 
  -6   5  13      494.66      416.04     86.97 o 
  -5   5  13      375.70      514.43     90.33 o 
  -4   5  13       86.98      145.99     51.08 o 
  -3   5  13       37.43       65.96     52.74 o 
  -2   5  13       31.66       38.31     45.73 o 
  -1   5  13      419.43      409.76     86.69 o 
   0   5  13     1080.36     1070.70    129.94 o 
   1   5  13      820.59      877.07    120.46 o 
   2   5  13     1119.24     1161.59    137.22 o 
   3   5  13        3.40       16.77     60.99 o 
   4   5  13      132.92      141.24     77.57 o 
   5   5  13       20.95       44.86     76.98 o 
   6   5  13       17.33       51.02     84.07 o 
   7   5  13      175.14      168.81    109.37 o 
   8   5  13      174.25      255.10    141.38 o 
   9   5  13      169.48      123.40    128.84 o 
  10   5  13       83.15       46.51    209.90 o 
  -9   6  13        2.99        9.66     98.83 o 
  -8   6  13        5.06      -24.80     80.51 o 
  -7   6  13        8.39       74.05     76.84 o 
  -6   6  13       28.06       28.66     62.33 o 
  -5   6  13      116.54      150.37     70.41 o 
  -4   6  13       91.02       95.33     64.92 o 
  -3   6  13      182.46      208.97     75.73 o 
  -2   6  13      885.62      712.28    117.86 o 
  -1   6  13     1556.84     1565.65    160.40 o 
   0   6  13        6.94       -3.67     39.37 o 
   1   6  13      321.17      311.56     79.40 o 
   2   6  13      622.14      631.63    111.99 o 
   3   6  13        0.99       43.53     52.31 o 
   4   6  13      758.67      796.58    167.88 o 
   5   6  13       39.51      109.24     90.94 o 
   6   6  13       62.40      161.56    101.25 o 
   7   6  13       14.96       29.69     97.52 o 
   8   6  13      111.93      113.77    122.02 o 
   9   6  13        5.58        4.35    117.02 o 
  -8   7  13       21.82      -13.25     98.59 o 
  -7   7  13      519.94      459.46    125.99 o 
  -6   7  13      193.33      185.39     94.53 o 
  -5   7  13      261.20      340.19    101.49 o 
  -4   7  13        0.46       34.05     58.18 o 
  -3   7  13      717.34      794.11    130.52 o 
  -2   7  13       13.89       -8.04     49.94 o 
  -1   7  13       12.61       15.07     48.46 o 
   0   7  13      276.35      210.47     71.60 o 
   1   7  13      170.50      165.99     71.52 o 
   2   7  13      642.81      708.85    121.20 o 
   3   7  13       33.16       10.31     53.55 o 
   4   7  13        6.50       23.20     75.26 o 
   5   7  13      128.80       76.02     87.70 o 
   6   7  13       61.96       60.39     91.99 o 
   7   7  13      141.84      383.90    149.96 o 
   8   7  13       87.96      121.58    130.43 o 
  -8   8  13      102.40      150.22    190.56 o 
  -7   8  13        1.07       22.50    112.33 o 
  -6   8  13        2.91       47.62    106.59 o 
  -5   8  13      292.89      272.56    132.69 o 
  -4   8  13      198.82      157.08     82.22 o 
  -3   8  13      973.24     1172.14    164.93 o 
  -2   8  13      411.70      332.00    100.01 o 
  -1   8  13       88.64      125.88     69.51 o 
   0   8  13        5.77        5.58     55.51 o 
   1   8  13        1.01       13.91     57.24 o 
   2   8  13       58.16       16.59     59.87 o 
   3   8  13        8.12       46.03     67.34 o 
   4   8  13      501.27      507.23    117.42 o 
   5   8  13      191.87      198.10    113.90 o 
   6   8  13      348.32      327.84    144.37 o 
   7   8  13       11.94       -2.51    106.50 o 
   8   8  13      135.95       81.58    147.68 o 
  -7   9  13      119.24      114.83    202.90 o 
  -6   9  13        1.91       32.51    109.97 o 
  -5   9  13      191.11      180.60    121.41 o 
  -4   9  13       41.78       -8.23     91.73 o 
  -3   9  13      117.42      125.78    116.11 o 
  -2   9  13       77.08       27.32    100.29 o 
  -1   9  13        5.26      -17.76     81.64 o 
   0   9  13      325.77      425.88    143.38 o 
   1   9  13      139.34      185.54    112.43 o 
   2   9  13      411.40      422.97    118.30 o 
   3   9  13      178.93      251.33     96.64 o 
   4   9  13      363.35      338.39    110.60 o 
   5   9  13        2.36       28.34    101.65 o 
   6   9  13       38.71      -45.86    105.17 o 
  -5  10  13      101.35        4.03    138.08 o 
  -4  10  13      256.72      282.92    157.99 o 
  -3  10  13      500.06      554.18    194.90 o 
  -2  10  13       92.76      110.77    107.40 o 
  -1  10  13      135.90      204.99    152.90 o 
   0  10  13        3.32      -10.52     93.99 o 
   1  10  13        2.11      -42.91     86.37 o 
   2  10  13       56.61       20.82     98.90 o 
   3  10  13       66.64       65.81    110.06 o 
   4  10  13      361.27      473.17    166.03 o 
   5  10  13      183.48      150.63    185.62 o 
  -3  11  13       74.97       97.57    143.44 o 
  -2  11  13        0.32      -86.03     94.82 o 
  -1  11  13       45.73      125.26    131.72 o 
   0  11  13      288.06      393.78    154.80 o 
   1  11  13       13.97       14.29    108.81 o 
   2  11  13      123.09      210.96    139.66 o 
   3  11  13       65.49       14.02    114.14 o 
 -10   0  14      100.68      129.23    185.21 o 
  -9   0  14       63.08      117.71    165.04 o 
  -8   0  14      236.17      223.89    164.63 o 
  -7   0  14      859.19      831.78    249.41 o 
  -6   0  14     1637.22     1736.00    316.50 o 
  -5   0  14       15.57       51.45     92.19 o 
  -4   0  14     1077.29     1219.03    142.89 o 
  -3   0  14       75.32      100.12     57.11 o 
  -2   0  14      407.18      491.62     88.06 o 
  -1   0  14       57.90       -3.50     35.80 o 
   0   0  14       24.00        2.16     37.25 o 
   1   0  14     2340.69     2145.77    156.60 o 
   2   0  14     2452.77     2701.48    183.48 o 
   3   0  14     2770.93     2679.32    270.81 o 
   4   0  14     2644.74     2119.59    253.53 o 
   5   0  14     1341.66     1181.21    243.65 o 
   6   0  14       15.29       88.90    110.30 o 
   7   0  14       40.09       62.56    115.24 o 
   8   0  14       60.24       54.33    119.77 o 
   9   0  14      119.88       95.48    153.93 o 
  10   0  14      202.48      244.06    214.43 o 
 -10   1  14       57.34      112.66    120.07 o 
  -9   1  14      706.90      679.19    186.89 o 
  -8   1  14     1171.33     1001.85    206.47 o 
  -7   1  14     3546.24     3169.11    275.93 o 
  -6   1  14      110.27       45.44     58.86 o 
  -5   1  14      899.91      874.94    118.75 o 
  -4   1  14      195.18      221.39     66.74 o 
  -3   1  14        4.59       47.06     39.72 o 
  -2   1  14     4466.63     4696.67    151.53 o 
  -1   1  14     1176.91     1137.01     86.70 o 
   0   1  14    12953.75    12908.14    433.48 o 
   1   1  14     4951.48     5054.52    166.92 o 
   2   1  14     4533.19     3697.44    206.79 o 
   3   1  14       66.38       26.87     35.76 o 
   4   1  14     1854.64     2023.46    208.05 o 
   5   1  14      245.01      308.93     98.94 o 
   6   1  14       65.80      158.68     87.83 o 
   7   1  14     2315.26     2586.79    267.29 o 
   8   1  14      901.76      684.89    170.54 o 
   9   1  14     1588.54     1781.39    264.88 o 
  10   1  14      108.62       32.18    127.97 o 
 -10   2  14       21.54       83.44    115.88 o 
  -9   2  14      112.34      203.06    128.77 o 
  -8   2  14      100.83      130.80     96.16 o 
  -7   2  14      679.40      763.75    136.97 o 
  -6   2  14     2759.13     2596.67    195.80 o 
  -5   2  14      879.04      805.70     98.37 o 
  -4   2  14     3261.50     2997.31    148.64 o 
  -3   2  14     1189.67     1242.07    105.98 o 
  -2   2  14      357.90      289.92     57.20 o 
  -1   2  14        5.29       27.48     28.88 o 
   0   2  14      124.49      185.52     43.33 o 
   1   2  14       92.41       85.26     40.59 o 
   2   2  14      707.89      793.96    100.53 o 
   3   2  14     2571.92     2354.76    150.30 o 
   4   2  14      815.32      830.61    113.54 o 
   5   2  14     1365.54     1194.36    171.12 o 
   6   2  14      158.37      198.83     95.53 o 
   7   2  14        9.27       35.68     76.66 o 
   8   2  14      132.04      139.05    102.75 o 
   9   2  14       99.21       73.58    112.01 o 
  10   2  14      221.92      251.40    147.40 o 
 -10   3  14       56.13      126.29    126.56 o 
  -9   3  14      388.79      414.71    124.02 o 
  -8   3  14      543.21      689.60    137.11 o 
  -7   3  14     1497.75     1491.26    176.88 o 
  -6   3  14      336.74      263.54     69.03 o 
  -5   3  14     1014.44     1103.79    116.59 o 
  -4   3  14      779.08      764.81     93.17 o 
  -3   3  14       19.52       11.23     31.26 o 
  -2   3  14     1983.95     1997.48    124.24 o 
  -1   3  14      275.44      212.98     50.71 o 
   0   3  14     5454.51     5249.58    182.57 o 
   1   3  14      615.03      543.66     85.83 o 
   2   3  14     2691.33     2610.07    152.08 o 
   3   3  14        1.37      -11.08     35.89 o 
   4   3  14      459.68      392.48     79.32 o 
   5   3  14      225.65      294.40     78.63 o 
   6   3  14      786.21      806.00    132.77 o 
   7   3  14     2947.41     2872.35    227.71 o 
   8   3  14      628.77      686.22    192.82 o 
   9   3  14      714.34      608.30    281.51 o 
  10   3  14       30.81      -32.10    177.39 o 
 -10   4  14      185.88      187.85    111.01 o 
  -9   4  14      125.60      143.78     97.11 o 
  -8   4  14       80.09       76.66     76.11 o 
  -7   4  14      345.51      387.75    106.90 o 
  -6   4  14     1312.74     1188.48    132.77 o 
  -5   4  14     1495.33     1456.44    135.18 o 
  -4   4  14      479.96      557.19     95.01 o 
  -3   4  14      362.55      337.39     64.71 o 
  -2   4  14     3208.06     3297.56    154.02 o 
  -1   4  14     1431.12     1413.05    108.49 o 
   0   4  14        2.55       26.57     31.96 o 
   1   4  14     1824.94     1481.61    107.01 o 
   2   4  14      848.05      943.17    155.85 o 
   3   4  14     4436.90     4012.09    266.86 o 
   4   4  14       51.40       67.95     64.93 o 
   5   4  14      377.77      372.64    114.97 o 
   6   4  14      722.52      790.14    169.93 o 
   7   4  14      434.71      525.87    154.92 o 
   8   4  14       11.12      -11.22     94.86 o 
   9   4  14       49.37      126.90    131.62 o 
  10   4  14       78.74       45.58    120.63 o 
  -9   5  14      484.95      524.90    142.21 o 
  -8   5  14       28.84       88.61     78.40 o 
  -7   5  14      427.19      348.50    102.63 o 
  -6   5  14      288.78      434.58     92.70 o 
  -5   5  14       94.69      111.11     58.76 o 
  -4   5  14      493.14      622.97    111.21 o 
  -3   5  14       67.64       42.56     50.25 o 
  -2   5  14      886.04      938.36    129.00 o 
  -1   5  14     1833.47     1624.58    158.07 o 
   0   5  14     3337.66     3127.15    190.72 o 
   1   5  14      161.23       86.62     52.20 o 
   2   5  14     2246.86     2172.53    180.56 o 
   3   5  14      158.53      193.89     88.11 o 
   4   5  14       29.24       39.83     70.32 o 
   5   5  14       51.70       69.82     83.50 o 
   6   5  14       72.89       88.94     85.30 o 
   7   5  14      680.02      734.45    178.68 o 
   8   5  14      202.48      259.48    137.74 o 
   9   5  14      155.13      227.48    145.92 o 
  -9   6  14       34.57        0.40    102.60 o 
  -8   6  14       30.81       85.67    109.76 o 
  -7   6  14        1.34       17.52     73.12 o 
  -6   6  14      491.92      532.21    119.91 o 
  -5   6  14      758.98      725.37    131.75 o 
  -4   6  14      460.10      557.54    112.77 o 
  -3   6  14       30.57       32.54     53.29 o 
  -2   6  14      944.42      992.81    139.62 o 
  -1   6  14     1025.54      837.18    129.17 o 
   0   6  14      374.22      423.64     93.46 o 
   1   6  14      640.59      607.72    110.63 o 
   2   6  14     1068.24      978.56    149.82 o 
   3   6  14     2303.32     1973.07    234.20 o 
   4   6  14      784.01      796.64    168.54 o 
   5   6  14      921.55      914.78    185.14 o 
   6   6  14      636.43      469.62    145.62 o 
   7   6  14      217.28      276.31    134.39 o 
   8   6  14       21.54      -20.79    101.06 o 
   9   6  14       11.62       62.75    127.11 o 
  -8   7  14       59.87      241.41    196.11 o 
  -7   7  14      611.33      607.95    141.73 o 
  -6   7  14       78.53      145.86     89.31 o 
  -5   7  14        3.78       16.65     61.53 o 
  -4   7  14      359.46      367.98    101.79 o 
  -3   7  14      112.38       93.69     65.39 o 
  -2   7  14      636.83      593.52    120.05 o 
  -1   7  14      390.22      319.20     89.08 o 
   0   7  14     1205.16     1190.34    157.12 o 
   1   7  14       88.81       92.06     66.67 o 
   2   7  14       26.16       21.57     56.34 o 
   3   7  14      462.42      391.94    100.50 o 
   4   7  14       44.06      106.22     88.42 o 
   5   7  14       13.26      -22.17     79.67 o 
   6   7  14        4.84       22.22     94.74 o 
   7   7  14      311.63      242.06    130.06 o 
   8   7  14      108.23      159.84    129.38 o 
  -7   8  14        0.89       23.08    103.93 o 
  -6   8  14      314.82      300.23    149.09 o 
  -5   8  14      352.91      379.92    115.09 o 
  -4   8  14      710.40      700.01    140.02 o 
  -3   8  14      353.18      342.57    102.74 o 
  -2   8  14      272.12      438.92    109.51 o 
  -1   8  14      330.16      300.45     95.11 o 
   0   8  14      479.51      635.23    127.18 o 
   1   8  14       81.23      122.32     69.87 o 
   2   8  14      509.00      451.00    110.69 o 
   3   8  14      191.51      172.40     81.91 o 
   4   8  14      399.37      425.68    114.97 o 
   5   8  14      945.17     1051.27    219.47 o 
   6   8  14      215.90      261.21    136.39 o 
   7   8  14      119.65       41.42    107.15 o 
  -6   9  14        7.71       33.54    116.61 o 
  -5   9  14        6.24       35.79    105.68 o 
  -4   9  14      158.10      139.14    113.11 o 
  -3   9  14       28.28      -47.10     94.58 o 
  -2   9  14      121.59      108.06    116.59 o 
  -1   9  14       42.10       26.97     90.57 o 
   0   9  14      761.95      729.12    175.50 o 
   1   9  14      281.82      370.76    114.45 o 
   2   9  14       30.95       10.77     74.12 o 
   3   9  14      104.37       89.95     81.82 o 
   4   9  14        3.44       -6.01     78.81 o 
   5   9  14      168.67      185.66    119.22 o 
   6   9  14        1.01       -1.84    107.35 o 
  -5  10  14      178.81      221.01    223.07 o 
  -4  10  14       25.28       61.10    130.23 o 
  -3  10  14       11.87        3.32    116.70 o 
  -2  10  14      187.41      210.25    130.47 o 
  -1  10  14      172.44      101.86    117.60 o 
   0  10  14        0.75       27.67    102.99 o 
   1  10  14      482.21      423.45    157.23 o 
   2  10  14      204.90      224.48    135.01 o 
   3  10  14      104.24       78.77    121.11 o 
   4  10  14       42.38      103.04    117.30 o 
   5  10  14       67.02       32.51    192.62 o 
  -2  11  14       70.62      202.92    133.18 o 
  -1  11  14       90.34      149.33    124.56 o 
   0  11  14      207.81      302.78    157.10 o 
   1  11  14       62.02        5.06    121.19 o 
   2  11  14       52.80       43.83    111.74 o 
 -10   1  15        4.88       33.31    108.73 o 
  -9   1  15        1.03       49.90    108.54 o 
  -8   1  15       44.55       22.00     89.32 o 
  -7   1  15        0.12       48.77     79.74 o 
  -6   1  15      207.40      110.60     87.10 o 
  -5   1  15      122.54      100.85     62.13 o 
  -4   1  15      605.20      608.73     99.71 o 
  -3   1  15      722.47      785.95    105.91 o 
  -2   1  15      528.40      562.02     67.89 o 
  -1   1  15       17.17       92.96     36.86 o 
   0   1  15      941.44      834.37     83.28 o 
   1   1  15        1.89      -14.11     27.50 o 
   2   1  15      580.36      558.32     87.82 o 
   3   1  15        0.02        6.09     37.81 o 
   4   1  15      838.16      725.79    134.10 o 
   5   1  15       51.03        5.61     64.08 o 
   6   1  15       29.00       40.68     74.79 o 
   7   1  15       36.53       68.25     85.56 o 
   8   1  15      131.77       87.38     96.66 o 
   9   1  15       11.33        3.46    105.39 o 
  10   1  15        4.71      -47.13    115.27 o 
 -10   2  15        3.80       47.06    110.96 o 
  -9   2  15       85.61      146.43    122.71 o 
  -8   2  15      582.72      528.87    156.57 o 
  -7   2  15       14.61       18.12     64.34 o 
  -6   2  15        2.74        2.75     53.69 o 
  -5   2  15      541.72      490.09     84.50 o 
  -4   2  15      618.79      640.34     89.07 o 
  -3   2  15      296.85      372.03     69.12 o 
  -2   2  15      572.85      433.72     81.65 o 
  -1   2  15       32.11       50.94     41.37 o 
   0   2  15     3708.92     3554.44    139.62 o 
   1   2  15      806.49      960.50     91.55 o 
   2   2  15      288.39      290.18     70.60 o 
   3   2  15      136.65      151.26     55.61 o 
   4   2  15      897.87      842.98    117.68 o 
   5   2  15       75.48       61.04     57.97 o 
   6   2  15       38.54       70.81     78.64 o 
   7   2  15       43.19       43.68     84.72 o 
   8   2  15       37.45       48.61     96.40 o 
   9   2  15       35.66       99.01    120.21 o 
  10   2  15       31.63      -45.50    123.84 o 
 -10   3  15        0.41       38.28    114.17 o 
  -9   3  15       51.42       26.17    101.92 o 
  -8   3  15        7.41       56.43     76.31 o 
  -7   3  15       19.83       48.63     69.28 o 
  -6   3  15      847.68      816.24    129.97 o 
  -5   3  15        0.33       27.97     44.39 o 
  -4   3  15      299.83      337.28     70.30 o 
  -3   3  15       88.95      122.45     45.04 o 
  -2   3  15      282.57      179.08     50.96 o 
  -1   3  15       33.92       12.98     32.84 o 
   0   3  15      793.07      710.65     97.62 o 
   1   3  15        0.73       36.54     36.55 o 
   2   3  15     1036.81      980.25    114.02 o 
   3   3  15      357.56      230.94     63.25 o 
   4   3  15       30.46       64.20     50.98 o 
   5   3  15        2.21       30.95     50.23 o 
   6   3  15       87.47      -19.65     59.86 o 
   7   3  15      143.05      138.50     87.42 o 
   8   3  15       32.83       11.77    108.64 o 
   9   3  15        4.42      118.12    188.91 o 
  10   3  15        1.48      -23.46    174.51 o 
 -10   4  15        9.66       70.16    131.09 o 
  -9   4  15       23.33       -3.36     84.71 o 
  -8   4  15       54.03       39.46     73.56 o 
  -7   4  15        1.46       39.27     69.01 o 
  -6   4  15      516.01      685.41    107.32 o 
  -5   4  15      457.44      450.58     87.64 o 
  -4   4  15      652.61      805.46    102.25 o 
  -3   4  15      513.91      563.99     83.74 o 
  -2   4  15       89.06       59.02     40.09 o 
  -1   4  15      699.54      704.77     86.02 o 
   0   4  15      421.98      371.82     66.35 o 
   1   4  15     1626.58     1857.66    201.68 o 
   2   4  15      156.20      115.31     66.10 o 
   3   4  15      860.43     1174.12    175.25 o 
   4   4  15       72.93       25.90     62.47 o 
   5   4  15      227.60      152.25     84.54 o 
   6   4  15       14.90       38.24     84.27 o 
   7   4  15        1.91       18.71     85.48 o 
   8   4  15       40.48        3.01    106.26 o 
   9   4  15       62.46      199.42    138.13 o 
  -9   5  15       14.60       59.92     89.04 o 
  -8   5  15       23.36       77.61     85.43 o 
  -7   5  15       50.43       95.10     79.69 o 
  -6   5  15      176.86      142.04     65.02 o 
  -5   5  15       48.17       69.02     60.94 o 
  -4   5  15       60.48      115.58     62.32 o 
  -3   5  15      373.05      525.03    104.09 o 
  -2   5  15      170.60      137.29     60.36 o 
  -1   5  15      443.08      425.62     95.67 o 
   0   5  15      572.44      620.28    107.91 o 
   1   5  15      346.52      302.67     79.36 o 
   2   5  15      115.23      161.98     76.58 o 
   3   5  15        8.58        0.63     58.84 o 
   4   5  15      265.20      203.79     92.47 o 
   5   5  15       19.85        1.77     75.94 o 
   6   5  15        1.33       -9.03     77.80 o 
   7   5  15      215.27      191.49    121.37 o 
   8   5  15       46.87       39.39    107.64 o 
   9   5  15      119.42      128.88    133.47 o 
  -9   6  15       46.87       51.71    110.03 o 
  -8   6  15      100.19       33.77    101.13 o 
  -7   6  15       74.83       84.27     98.49 o 
  -6   6  15      864.90      857.73    153.51 o 
  -5   6  15      106.88      127.95     73.55 o 
  -4   6  15      956.00     1085.24    154.90 o 
  -3   6  15       56.14       40.05     54.59 o 
  -2   6  15       59.07      101.19     60.21 o 
  -1   6  15      252.71      314.69     85.91 o 
   0   6  15       31.56       37.33     51.59 o 
   1   6  15      623.43      585.06    108.25 o 
   2   6  15      162.97      142.80     65.47 o 
   3   6  15      513.11      523.51    139.75 o 
   4   6  15       41.18       39.88     72.90 o 
   5   6  15       29.97       37.88     90.75 o 
   6   6  15      184.82      216.17    117.03 o 
   7   6  15        3.28      -44.21     98.24 o 
   8   6  15       64.18      100.09    122.73 o 
   9   6  15        1.41       35.81    202.49 o 
  -8   7  15       22.57       53.27    106.13 o 
  -7   7  15        8.60       80.03     91.56 o 
  -6   7  15        3.12      -40.72     69.61 o 
  -5   7  15        8.84      -34.01     64.20 o 
  -4   7  15        2.72        1.80     59.56 o 
  -3   7  15      222.70      201.44     84.70 o 
  -2   7  15      486.12      449.26    110.43 o 
  -1   7  15      568.52      488.62    109.65 o 
   0   7  15      227.98      213.67     77.62 o 
   1   7  15      366.76      261.29     87.70 o 
   2   7  15       79.29       85.72     65.77 o 
   3   7  15        9.10       17.28     57.78 o 
   4   7  15       10.93       38.62     82.24 o 
   5   7  15      129.09      109.92    103.53 o 
   6   7  15       27.10       72.06    103.56 o 
   7   7  15      270.34      309.47    143.10 o 
   8   7  15      128.93      100.36    126.82 o 
  -7   8  15       91.51      195.16    137.58 o 
  -6   8  15      259.91      301.46    142.45 o 
  -5   8  15      226.33      191.17     96.36 o 
  -4   8  15      882.99      985.16    162.14 o 
  -3   8  15      151.44      157.39     86.23 o 
  -2   8  15        5.01        3.46     64.80 o 
  -1   8  15      362.62      447.30    110.12 o 
   0   8  15       16.76       -8.72     60.12 o 
   1   8  15      510.37      490.04    118.44 o 
   2   8  15        3.00        2.33     59.99 o 
   3   8  15      277.04      310.74    104.12 o 
   4   8  15       45.01       53.80     95.66 o 
   5   8  15      263.56      207.55    133.26 o 
   6   8  15        6.24       64.86    111.18 o 
   7   8  15       16.61       55.00    118.67 o 
  -6   9  15        3.08       23.24    110.73 o 
  -5   9  15       38.77       94.21    116.70 o 
  -4   9  15      151.87      202.29    130.77 o 
  -3   9  15      423.96      505.19    162.93 o 
  -2   9  15      203.90      193.54    135.21 o 
  -1   9  15       64.09       80.28     98.78 o 
   0   9  15       98.65      128.42     83.44 o 
   1   9  15      155.95      172.45     90.10 o 
   2   9  15      103.41      121.58     83.80 o 
   3   9  15       25.51      -29.37     74.53 o 
   4   9  15       88.44      136.23     93.23 o 
   5   9  15      388.26      308.81    147.84 o 
   6   9  15      220.16      401.85    161.39 o 
  -4  10  15      321.72      286.29    155.57 o 
  -3  10  15      149.78      139.48    140.50 o 
  -2  10  15      142.95      236.53    139.93 o 
  -1  10  15      128.80      185.83    134.74 o 
   0  10  15      186.49      161.54    133.08 o 
   1  10  15      256.15      187.38    138.10 o 
   2  10  15        2.57       23.98    104.07 o 
   3  10  15      344.10      378.75    162.37 o 
   4  10  15       47.67       62.96    113.87 o 
  -1  11  15      263.10      423.45    175.60 o 
   0  11  15       31.57       10.78    105.17 o 
   1  11  15       16.97       10.63    114.92 o 
 -10   0  16       41.26       83.55    206.20 o 
  -9   0  16      435.43      429.68    226.78 o 
  -8   0  16     1229.60     1448.32    356.01 o 
  -7   0  16     4253.23     3793.03    439.56 o 
  -6   0  16     1224.37     1346.66    291.39 o 
  -5   0  16      103.22      187.68    121.82 o 
  -4   0  16        3.68       15.64    101.66 o 
  -3   0  16        0.51      -31.09     46.52 o 
  -2   0  16        9.95       63.26     51.22 o 
  -1   0  16     3200.42     2449.26    265.87 o 
   0   0  16     1439.04     1440.16    218.75 o 
   1   0  16     6906.88     6457.44    587.31 o 
   2   0  16     6470.31     6321.57    319.17 o 
   3   0  16     4078.46     3886.13    721.28 o 
   4   0  16     1240.98     1292.33    248.59 o 
   5   0  16      216.48      127.59    107.01 o 
   6   0  16      496.16      600.89    199.61 o 
   7   0  16       87.21      -23.46    114.42 o 
   8   0  16      729.77      801.33    267.93 o 
   9   0  16      175.10      372.06    217.31 o 
  10   0  16      262.52      282.34    230.07 o 
 -10   1  16      113.89       84.78    135.76 o 
  -9   1  16       41.81       21.31    108.83 o 
  -8   1  16      166.50      163.35    114.05 o 
  -7   1  16      111.99      189.23    111.01 o 
  -6   1  16       42.85       -9.06     71.74 o 
  -5   1  16     1541.24     1782.31    166.79 o 
  -4   1  16       36.46       -1.83     46.00 o 
  -3   1  16     5203.75     4602.56    330.89 o 
  -2   1  16     1181.64     1098.36    118.59 o 
  -1   1  16     5440.92     5832.32    184.99 o 
   0   1  16       24.67       42.11     33.13 o 
   1   1  16      412.72      568.40     74.92 o 
   2   1  16     3378.38     3118.89    171.68 o 
   3   1  16       24.20       66.69     44.33 o 
   4   1  16     2528.13     2651.37    176.12 o 
   5   1  16      289.37      169.81     87.68 o 
   6   1  16      771.44      754.33    154.27 o 
   7   1  16      111.36      115.89     95.85 o 
   8   1  16      446.14      437.80    144.18 o 
   9   1  16        7.83       41.20    112.85 o 
  10   1  16       64.37       73.56    135.37 o 
 -10   2  16       53.75       22.79    212.37 o 
  -9   2  16      135.31      125.68    121.13 o 
  -8   2  16     1090.82     1137.17    223.69 o 
  -7   2  16     2503.25     2394.37    280.69 o 
  -6   2  16     1689.88     2049.87    190.46 o 
  -5   2  16      352.98      326.70     70.23 o 
  -4   2  16       80.71       95.99     48.95 o 
  -3   2  16        9.92       12.64     42.44 o 
  -2   2  16       73.68       46.08     43.42 o 
  -1   2  16     1036.01     1151.38    153.62 o 
   0   2  16     1853.24     1711.16    111.34 o 
   1   2  16     3025.30     2903.74    138.83 o 
   2   2  16     1347.22     1221.68    127.09 o 
   3   2  16     1839.51     1937.49    179.71 o 
   4   2  16      634.76      711.43    109.97 o 
   5   2  16        3.70       24.90     54.12 o 
   6   2  16     1467.06     1773.21    185.02 o 
   7   2  16      639.91      558.83    147.75 o 
   8   2  16      839.80      790.00    184.82 o 
   9   2  16      240.57      334.78    153.35 o 
  10   2  16      230.44      281.06    166.45 o 
 -10   3  16       36.56       43.81    118.93 o 
  -9   3  16       11.19        8.75    107.51 o 
  -8   3  16      302.20      268.17    126.18 o 
  -7   3  16      269.57      219.96     89.56 o 
  -6   3  16      508.89      507.91    108.36 o 
  -5   3  16     3106.43     3010.46    169.96 o 
  -4   3  16      708.79      612.06     92.65 o 
  -3   3  16     2135.46     2267.84    143.14 o 
  -2   3  16     1000.00      845.29     98.65 o 
  -1   3  16     2174.81     2320.91    151.64 o 
   0   3  16      169.35      151.38     56.40 o 
   1   3  16     1404.42     1292.22    129.06 o 
   2   3  16      663.89      656.76    100.78 o 
   3   3  16       79.12       62.99     45.67 o 
   4   3  16     2171.18     2210.55    172.68 o 
   5   3  16      173.12      136.43     65.46 o 
   6   3  16     2153.40     2591.65    211.80 o 
   7   3  16      112.37       50.19     90.77 o 
   8   3  16      270.03      287.27    152.80 o 
   9   3  16       15.99       63.51    130.16 o 
  -9   4  16      195.35      144.83    119.45 o 
  -8   4  16      412.00      401.17    123.02 o 
  -7   4  16      274.84      287.39     98.08 o 
  -6   4  16      935.56     1086.37    133.26 o 
  -5   4  16      787.43      901.50    117.87 o 
  -4   4  16       74.08      115.67     53.84 o 
  -3   4  16       11.83       28.39     40.40 o 
  -2   4  16      161.07      141.22     49.77 o 
  -1   4  16     1322.49     1498.96    118.47 o 
   0   4  16     1952.22     1671.20    162.34 o 
   1   4  16     1413.44     1469.59    188.68 o 
   2   4  16     1246.49     1042.73    169.96 o 
   3   4  16     1366.69     1360.64    190.95 o 
   4   4  16        5.61      -16.65     57.48 o 
   5   4  16       75.92       62.30     78.99 o 
   6   4  16      121.49      108.87     97.30 o 
   7   4  16      433.03      572.88    165.59 o 
   8   4  16      238.95      110.93    119.27 o 
   9   4  16       95.08       86.82    127.83 o 
  -9   5  16      101.70      238.76    129.32 o 
  -8   5  16       96.49      211.81    122.56 o 
  -7   5  16       59.26       10.27     83.53 o 
  -6   5  16       10.99       35.07     63.66 o 
  -5   5  16     1891.56     1858.62    191.36 o 
  -4   5  16      202.84      211.23     78.14 o 
  -3   5  16      391.84      516.07    106.56 o 
  -2   5  16      562.05      452.37     99.66 o 
  -1   5  16     3077.01     3038.56    372.30 o 
   0   5  16      183.85      190.92     70.33 o 
   1   5  16        6.06       30.06     47.17 o 
   2   5  16     1209.15     1344.86    196.56 o 
   3   5  16     1063.23     1010.60    182.67 o 
   4   5  16     1349.81     1612.62    225.52 o 
   5   5  16       14.77       47.23     80.69 o 
   6   5  16      989.92     1199.04    222.44 o 
   7   5  16       71.43       73.60    105.12 o 
   8   5  16      191.20      265.29    143.77 o 
   9   5  16        2.35       36.24    126.55 o 
  -8   6  16      275.87      230.23    132.72 o 
  -7   6  16      257.47       86.00     96.76 o 
  -6   6  16      592.30      606.23    135.31 o 
  -5   6  16       28.85       31.26     67.19 o 
  -4   6  16       21.05      -13.34     56.59 o 
  -3   6  16      159.54      126.33     67.46 o 
  -2   6  16       23.46       72.04     60.80 o 
  -1   6  16      143.18      152.57     69.46 o 
   0   6  16      672.86      779.58    130.37 o 
   1   6  16      976.57     1001.55    144.62 o 
   2   6  16     1099.60      956.57    139.66 o 
   3   6  16      382.35      453.32    137.03 o 
   4   6  16       97.80       -6.43     73.57 o 
   5   6  16      209.23      125.65    103.51 o 
   6   6  16       21.55       55.55    104.75 o 
   7   6  16      179.41      275.78    139.53 o 
   8   6  16      198.42      281.83    153.95 o 
  -8   7  16       16.24       70.33    112.68 o 
  -7   7  16        5.51       24.50     87.73 o 
  -6   7  16       13.19        9.92     74.16 o 
  -5   7  16      333.78      354.57    114.86 o 
  -4   7  16      991.17      950.36    156.05 o 
  -3   7  16     1966.92     2139.75    213.50 o 
  -2   7  16      177.51      201.29     81.73 o 
  -1   7  16      625.00      655.45    127.91 o 
   0   7  16        2.91      -20.08     50.37 o 
   1   7  16        4.23       15.21     50.43 o 
   2   7  16      907.25      798.20    140.95 o 
   3   7  16       47.04       37.00     86.24 o 
   4   7  16      506.99      733.69    185.09 o 
   5   7  16      475.85      528.99    233.15 o 
   6   7  16      468.38      480.16    163.46 o 
   7   7  16       15.90        4.81    115.34 o 
   8   7  16       55.59      107.85    141.77 o 
  -7   8  16      246.33      223.74    138.26 o 
  -6   8  16      348.26      351.54    119.81 o 
  -5   8  16       32.26       65.06     82.45 o 
  -4   8  16       22.07       64.01     77.71 o 
  -3   8  16      361.74      428.58    119.45 o 
  -2   8  16        1.54      -15.20     61.51 o 
  -1   8  16      138.14      136.55     76.20 o 
   0   8  16       39.49       71.32     67.27 o 
   1   8  16      591.45      678.21    146.01 o 
   2   8  16       97.28      123.68     80.29 o 
   3   8  16        1.24      -24.82     66.54 o 
   4   8  16      204.01      249.85    136.49 o 
   5   8  16       25.12       43.11    104.71 o 
   6   8  16       39.84       26.32    113.77 o 
   7   8  16       53.40       59.60    126.27 o 
  -5   9  16      100.80      151.85    122.49 o 
  -4   9  16      210.79      239.28    138.03 o 
  -3   9  16      500.32      453.17    166.60 o 
  -2   9  16      195.51      157.64    118.06 o 
  -1   9  16      320.69      253.50    108.44 o 
   0   9  16       12.59       13.44     77.46 o 
   1   9  16       55.08       40.43     76.06 o 
   2   9  16      401.87      351.49    115.84 o 
   3   9  16       26.95      103.34     89.26 o 
   4   9  16      142.01       79.94    164.42 o 
   5   9  16      154.63      127.73    126.38 o 
  -4  10  16        2.34      109.48    193.03 o 
  -3  10  16       61.47       -3.67    129.77 o 
  -2  10  16        0.23      -24.29    109.86 o 
  -1  10  16       32.08       64.18    114.29 o 
   0  10  16      109.89       90.87    114.86 o 
   1  10  16      287.97      421.72    172.45 o 
   2  10  16       64.12       75.29    123.47 o 
   3  10  16       15.59       67.87    120.33 o 
   4  10  16        6.77       76.14    195.91 o 
 -10   1  17       33.73      -35.39    121.18 o 
  -9   1  17        1.50       -1.25    118.01 o 
  -8   1  17      326.19      305.56    144.46 o 
  -7   1  17      107.02      104.23    101.12 o 
  -6   1  17        0.23        8.86     73.65 o 
  -5   1  17      106.43      177.40     97.50 o 
  -4   1  17        0.59        3.07     48.82 o 
  -3   1  17        1.98      -16.48     43.87 o 
  -2   1  17      442.09      478.27     87.35 o 
  -1   1  17      152.14      162.77     49.54 o 
   0   1  17       55.23      161.95     48.78 o 
   1   1  17       42.58       75.30     39.90 o 
   2   1  17      107.95       79.83     42.14 o 
   3   1  17        5.18        1.26     42.43 o 
   4   1  17      114.18       56.43     54.31 o 
   5   1  17      341.84      413.05    118.72 o 
   6   1  17      141.78      119.69     90.51 o 
   7   1  17       40.16       -5.25     84.96 o 
   8   1  17        5.36       32.74     92.93 o 
   9   1  17       10.72      -29.23    107.64 o 
  10   1  17        0.23       74.87    129.68 o 
 -10   2  17        4.41      -40.33    177.80 o 
  -9   2  17        6.60       52.82    116.86 o 
  -8   2  17       12.04       68.43    100.97 o 
  -7   2  17       21.13        3.07     79.35 o 
  -6   2  17      409.18      357.35    133.76 o 
  -5   2  17      430.29      394.53     97.91 o 
  -4   2  17     1020.77      994.81    135.67 o 
  -3   2  17       23.06       20.06     51.12 o 
  -2   2  17      140.74       68.85     52.67 o 
  -1   2  17      562.84      486.94     90.25 o 
   0   2  17      504.99      702.11    106.22 o 
   1   2  17       46.55       66.06     42.97 o 
   2   2  17      769.42      854.19    111.36 o 
   3   2  17       87.89      117.54     57.66 o 
   4   2  17      851.66      834.07    124.00 o 
   5   2  17      105.20      132.95     70.68 o 
   6   2  17        6.52        3.07     60.04 o 
   7   2  17      125.52       38.72     92.05 o 
   8   2  17       28.90       93.24    114.48 o 
   9   2  17       20.79       16.18    124.27 o 
  10   2  17       25.62       54.74    210.31 o 
  -9   3  17        3.62       25.33    106.20 o 
  -8   3  17      125.45       51.35     99.38 o 
  -7   3  17       36.44       82.23     76.49 o 
  -6   3  17       12.20       41.43     62.13 o 
  -5   3  17      763.93      826.80    109.80 o 
  -4   3  17      108.26      122.54     54.20 o 
  -3   3  17      180.76      165.70     53.47 o 
  -2   3  17      248.49      248.47     61.85 o 
  -1   3  17        1.65       27.29     40.97 o 
   0   3  17        6.08       18.21     40.50 o 
   1   3  17       17.82      -14.73     35.85 o 
   2   3  17        1.32       20.94     43.85 o 
   3   3  17       27.13       64.78     51.35 o 
   4   3  17        1.63       12.05     48.99 o 
   5   3  17       44.10       57.56     64.47 o 
   6   3  17      556.91      841.57    182.11 o 
   7   3  17       24.90       84.64     98.31 o 
   8   3  17        1.18        6.63    107.82 o 
   9   3  17      115.52      118.34    143.77 o 
  -9   4  17      152.26      201.68    137.35 o 
  -8   4  17      101.53      177.88    100.92 o 
  -7   4  17       55.01       61.01     75.67 o 
  -6   4  17       27.69       31.44     57.45 o 
  -5   4  17      383.18      488.43     94.35 o 
  -4   4  17      228.47      239.25     66.36 o 
  -3   4  17      742.00      596.14     87.95 o 
  -2   4  17     1038.66     1205.09    118.83 o 
  -1   4  17      199.24      100.33     45.87 o 
   0   4  17      681.49      991.12    164.38 o 
   1   4  17      329.20      240.10     92.41 o 
   2   4  17      870.58      912.56    163.73 o 
   3   4  17       53.16       17.29     64.45 o 
   4   4  17      768.98      876.69    167.12 o 
   5   4  17       13.18        4.29     71.00 o 
   6   4  17      122.95       89.40     89.63 o 
   7   4  17      288.74      384.16    150.60 o 
   8   4  17       16.32      -22.49    122.00 o 
   9   4  17       76.80       79.13    137.93 o 
  -9   5  17       14.96        2.19    105.08 o 
  -8   5  17       22.88       99.64    111.38 o 
  -7   5  17        0.34       30.73     92.50 o 
  -6   5  17       51.50      105.99     75.84 o 
  -5   5  17      228.98      190.03     78.42 o 
  -4   5  17      573.22      577.35    116.70 o 
  -3   5  17      105.19       90.88     60.72 o 
  -2   5  17      256.74      254.16     78.95 o 
  -1   5  17        1.76       17.47     48.57 o 
   0   5  17       19.37        8.25     48.18 o 
   1   5  17       10.34       12.82     55.95 o 
   2   5  17      875.50     1026.19    180.58 o 
   3   5  17       16.84       74.61     78.09 o 
   4   5  17       81.90      153.68     92.82 o 
   5   5  17       11.54      -36.22     72.07 o 
   6   5  17       54.36       66.91    104.42 o 
   7   5  17        0.33      -32.06     97.04 o 
   8   5  17       30.56      -23.48    103.47 o 
  -8   6  17       21.74       24.72    104.42 o 
  -7   6  17      124.52      159.96    117.84 o 
  -6   6  17       86.34       55.74     76.05 o 
  -5   6  17       25.60       47.16     69.76 o 
  -4   6  17        6.52       38.95     65.15 o 
  -3   6  17       65.72       48.19     60.95 o 
  -2   6  17      753.35      923.43    144.02 o 
  -1   6  17       91.12      106.46     69.79 o 
   0   6  17     1289.69     1415.86    167.58 o 
   1   6  17      549.60      350.09     93.11 o 
   2   6  17      470.18      530.90    141.00 o 
   3   6  17      192.55      148.41     88.44 o 
   4   6  17      131.31       83.55     88.04 o 
   5   6  17       47.51      116.07    103.00 o 
   6   6  17       18.68       44.39    106.99 o 
   7   6  17      120.11       65.97    113.86 o 
   8   6  17      195.91      174.73    145.63 o 
  -7   7  17      100.28       55.88    100.74 o 
  -6   7  17      339.71      368.32    117.06 o 
  -5   7  17      271.50      323.33    109.98 o 
  -4   7  17      801.27      790.14    150.94 o 
  -3   7  17      417.02      525.76    124.57 o 
  -2   7  17       13.78       45.59     64.43 o 
  -1   7  17       10.53       46.58     63.42 o 
   0   7  17       88.91       79.99     64.32 o 
   1   7  17       23.26       28.60     58.92 o 
   2   7  17      470.26      381.24    105.69 o 
   3   7  17        7.62       20.30     79.13 o 
   4   7  17      146.03      184.59    125.53 o 
   5   7  17      101.75      145.25    111.59 o 
   6   7  17       39.22       72.38    112.49 o 
   7   7  17        0.36       25.14    109.17 o 
  -6   8  17       10.14        8.61     81.99 o 
  -5   8  17       48.36      -23.28     72.49 o 
  -4   8  17       38.02       57.83     79.06 o 
  -3   8  17       81.22       74.42     82.54 o 
  -2   8  17      575.92      654.39    140.83 o 
  -1   8  17       96.42       85.34     80.96 o 
   0   8  17      591.65      524.49    122.22 o 
   1   8  17      163.45      178.90     91.23 o 
   2   8  17      310.53      304.49    103.20 o 
   3   8  17        0.06       33.53     96.31 o 
   4   8  17       46.54       53.37    105.33 o 
   5   8  17      131.41      162.25    128.53 o 
   6   8  17       43.86       43.17    120.48 o 
  -5   9  17      252.81      300.19    176.56 o 
  -4   9  17      218.64      269.93    140.22 o 
  -3   9  17      151.66      122.81    124.85 o 
  -2   9  17       16.22      -19.69     96.58 o 
  -1   9  17       15.58      -11.66     74.99 o 
   0   9  17       22.71       41.27     83.23 o 
   1   9  17       42.02       18.67     73.01 o 
   2   9  17       72.14      101.96     91.52 o 
   3   9  17      119.66      108.63     90.25 o 
   4   9  17      385.25      266.46    145.58 o 
   5   9  17      217.24      169.09    134.05 o 
  -3  10  17       15.00       34.92    121.11 o 
  -2  10  17      244.55      188.32    141.33 o 
  -1  10  17      137.78      203.96    137.36 o 
   0  10  17      270.07      320.87    151.04 o 
   1  10  17       29.12       26.27    106.42 o 
   2  10  17      274.81      191.64    125.08 o 
   3  10  17       11.53       88.33    112.74 o 
  -9   0  18      362.48      496.77    247.77 o 
  -8   0  18       36.92       49.39    163.39 o 
  -7   0  18      624.59      525.99    220.60 o 
  -6   0  18       54.91       20.99    108.65 o 
  -5   0  18       51.64       63.79    110.71 o 
  -4   0  18      172.34      323.91    162.16 o 
  -3   0  18      881.19      943.32    228.83 o 
  -2   0  18     5420.76     5287.86    425.98 o 
  -1   0  18     6354.27     5750.46    435.44 o 
   0   0  18     2365.63     2705.18    235.21 o 
   1   0  18      596.51      565.15    119.13 o 
   2   0  18      655.43      734.21    136.04 o 
   3   0  18        7.82       16.93     53.65 o 
   4   0  18      513.81      540.39    181.50 o 
   5   0  18     2869.48     3100.77    365.06 o 
   6   0  18      390.98      386.88    192.62 o 
   7   0  18     1295.55     1236.36    304.15 o 
   8   0  18      246.47      505.00    249.82 o 
   9   0  18      195.19       89.72    191.38 o 
  -9   1  18       95.51       75.23    116.03 o 
  -8   1  18      337.13      298.03    143.94 o 
  -7   1  18      301.92      289.60    131.60 o 
  -6   1  18     1721.31     1918.05    256.52 o 
  -5   1  18      114.46       87.60     80.83 o 
  -4   1  18      438.98      862.81    164.60 o 
  -3   1  18       23.80       26.21     49.36 o 
  -2   1  18      148.73      187.84     65.58 o 
  -1   1  18     2211.78     2287.87    155.66 o 
   0   1  18     3285.34     3237.64    152.87 o 
   1   1  18     6750.94     7272.21    229.39 o 
   2   1  18     2020.86     1847.02    132.78 o 
   3   1  18     3582.97     3880.00    214.06 o 
   4   1  18      393.07      290.60     81.79 o 
   5   1  18      261.61      404.98     98.64 o 
   6   1  18      328.78      310.94    118.74 o 
   7   1  18        2.85      -12.10     85.20 o 
   8   1  18      146.17      244.87    134.40 o 
   9   1  18       14.82       28.50    116.91 o 
  -9   2  18      127.42      103.93    113.18 o 
  -8   2  18      176.66      124.98    108.97 o 
  -7   2  18      283.56      242.81    116.77 o 
  -6   2  18      217.26      337.27    132.30 o 
  -5   2  18       52.74       36.54     57.58 o 
  -4   2  18     1189.10     1445.99    155.94 o 
  -3   2  18     1205.28     1103.97    137.00 o 
  -2   2  18     5552.35     5421.51    336.64 o 
  -1   2  18     1979.71     1748.06    155.25 o 
   0   2  18     1612.37     1825.59    158.74 o 
   1   2  18        7.59       -2.28     36.88 o 
   2   2  18      978.22     1058.63    109.48 o 
   3   2  18       50.83       40.71     50.77 o 
   4   2  18        4.19       21.36     54.32 o 
   5   2  18     2581.58     2931.26    212.36 o 
   6   2  18     1229.30     1207.75    163.25 o 
   7   2  18     1041.40     1145.67    172.81 o 
   8   2  18       69.05       71.83    117.18 o 
   9   2  18      248.43      247.77    215.25 o 
  -9   3  18       50.30      125.25    119.39 o 
  -8   3  18      441.37      354.85    148.54 o 
  -7   3  18      207.38      351.48    142.60 o 
  -6   3  18      713.21      819.08    142.49 o 
  -5   3  18      640.97      697.43    105.48 o 
  -4   3  18      950.52     1007.88    118.22 o 
  -3   3  18       50.98       40.40     53.07 o 
  -2   3  18       49.17      101.36     55.91 o 
  -1   3  18     1755.14     1770.02    150.86 o 
   0   3  18     1194.84     1245.45    137.01 o 
   1   3  18     2549.26     2641.93    170.99 o 
   2   3  18       14.52        8.62     47.03 o 
   3   3  18     1443.81     1529.25    156.99 o 
   4   3  18      374.82      408.80     95.69 o 
   5   3  18      961.69     1067.52    196.29 o 
   6   3  18       43.26       13.61     92.27 o 
   7   3  18      148.12      156.38    112.88 o 
   8   3  18      377.02      471.35    168.41 o 
   9   3  18       60.69      105.38    144.04 o 
  -9   4  18      172.77      129.26    125.61 o 
  -8   4  18      190.53      198.97    136.17 o 
  -7   4  18       33.16       67.01     84.26 o 
  -6   4  18      134.08       68.05     69.41 o 
  -5   4  18      275.30      351.00     88.46 o 
  -4   4  18     1286.91     1331.59    138.69 o 
  -3   4  18      119.15      136.64     57.01 o 
  -2   4  18     2223.89     2317.45    152.58 o 
  -1   4  18     1361.02     1233.51    152.76 o 
   0   4  18     1536.19     1724.16    214.41 o 
   1   4  18       37.24       48.03     61.10 o 
   2   4  18      176.54      119.05     81.50 o 
   3   4  18      384.09      452.87    121.73 o 
   4   4  18      403.23      398.68    129.03 o 
   5   4  18      618.71      819.83    171.58 o 
   6   4  18      512.13      834.84    187.39 o 
   7   4  18      658.50      571.40    168.32 o 
   8   4  18        4.04       -1.68    121.60 o 
   9   4  18      191.08      162.57    154.75 o 
  -8   5  18      295.32      246.16    150.84 o 
  -7   5  18       66.53       55.64    105.77 o 
  -6   5  18       44.98       48.57     74.24 o 
  -5   5  18      285.28      336.45     99.80 o 
  -4   5  18      418.86      386.34    100.68 o 
  -3   5  18      265.78      274.23     83.78 o 
  -2   5  18      196.10      178.67     77.10 o 
  -1   5  18     1168.47     1158.78    153.57 o 
   0   5  18      601.79      724.39    126.65 o 
   1   5  18     2129.35     2109.04    242.62 o 
   2   5  18      560.72      649.96    150.61 o 
   3   5  18     2095.53     2170.30    262.73 o 
   4   5  18      236.78      251.30    104.92 o 
   5   5  18      389.27      577.85    156.76 o 
   6   5  18       91.17       63.00    105.91 o 
   7   5  18       16.19      -13.53    111.79 o 
   8   5  18      108.50      148.77    137.79 o 
  -8   6  18       35.74       48.52    119.75 o 
  -7   6  18        9.36       83.98    107.06 o 
  -6   6  18        4.76       18.65     73.30 o 
  -5   6  18       96.66       76.62     77.73 o 
  -4   6  18     1113.79     1200.54    170.09 o 
  -3   6  18      732.92      648.06    128.17 o 
  -2   6  18      651.17      841.98    142.44 o 
  -1   6  18       91.00      143.19     73.89 o 
   0   6  18      155.23      162.60     78.03 o 
   1   6  18       26.47       36.06     58.41 o 
   2   6  18       12.37       17.01     69.66 o 
   3   6  18      124.94      177.13     93.30 o 
   4   6  18       42.92       29.40     88.47 o 
   5   6  18      422.43      407.18    150.68 o 
   6   6  18      347.50      463.04    165.99 o 
   7   6  18      413.00      460.26    165.27 o 
  -7   7  18      106.10      198.49    127.74 o 
  -6   7  18      327.07      335.87    120.49 o 
  -5   7  18      115.93       83.71     86.27 o 
  -4   7  18      430.72      538.09    129.32 o 
  -3   7  18       75.57       71.21     78.92 o 
  -2   7  18       57.10       84.56     71.80 o 
  -1   7  18       21.27       15.35     64.20 o 
   0   7  18        5.69        7.94     56.65 o 
   1   7  18      621.64      640.16    129.79 o 
   2   7  18      597.04      681.75    168.74 o 
   3   7  18      438.27      273.61    118.22 o 
   4   7  18      317.99      339.80    145.34 o 
   5   7  18      256.97      247.33    134.66 o 
   6   7  18       42.14       33.87    113.23 o 
   7   7  18       18.44      -17.96    110.30 o 
  -6   8  18       65.17      155.18     98.49 o 
  -5   8  18        5.64       28.55     83.44 o 
  -4   8  18      421.76      346.52    116.02 o 
  -3   8  18     1049.92     1082.76    177.19 o 
  -2   8  18      462.73      552.90    132.42 o 
  -1   8  18        6.39       28.12     75.70 o 
   0   8  18        8.21       72.81     72.92 o 
   1   8  18       12.42       12.56     65.18 o 
   2   8  18       23.51       67.99     76.36 o 
   3   8  18       20.74        4.34    106.74 o 
   4   8  18        7.67       15.96    104.82 o 
   5   8  18      337.45      360.43    161.40 o 
   6   8  18      276.51      180.04    136.34 o 
  -5   9  18       55.85       -7.41    189.32 o 
  -4   9  18      202.25      131.95    131.36 o 
  -3   9  18       39.99       72.46    108.02 o 
  -2   9  18       17.42       27.20     79.69 o 
  -1   9  18       14.99       22.61     79.17 o 
   0   9  18        1.58       -8.60     78.44 o 
   1   9  18      110.71      147.04     99.43 o 
   2   9  18      124.98       52.31     88.04 o 
   3   9  18      144.87      118.33    116.75 o 
   4   9  18       92.24      101.06    135.77 o 
  -2  10  18      101.65      105.79    121.28 o 
  -1  10  18       36.59       59.05    112.22 o 
   0  10  18       61.63      151.13    120.30 o 
   1  10  18        6.23        9.30    107.91 o 
   2  10  18        7.18       61.53    107.39 o 
  -9   1  19        6.19      -14.71    115.34 o 
  -8   1  19        5.16       17.94    109.73 o 
  -7   1  19        0.93       15.56     96.20 o 
  -6   1  19      145.07       99.60    101.43 o 
  -5   1  19      231.19      158.44     97.36 o 
  -4   1  19       77.22       90.44     78.68 o 
  -3   1  19        0.39      -22.24     55.79 o 
  -2   1  19       27.65       14.83     51.37 o 
  -1   1  19      274.55      333.13     83.97 o 
   0   1  19       31.10      154.13     66.44 o 
   1   1  19       20.34       48.78     47.26 o 
   2   1  19      125.08       78.66     51.79 o 
   3   1  19      136.38      143.17     53.10 o 
   4   1  19      813.57      691.94    119.57 o 
   5   1  19        9.44       11.22     58.98 o 
   6   1  19       75.50      108.89     78.21 o 
   7   1  19        9.66      -34.75     93.71 o 
   8   1  19       72.74      161.22    122.57 o 
   9   1  19        0.06      -46.19    114.26 o 
  -9   2  19        0.03       54.02    112.29 o 
  -8   2  19       22.77       32.63    106.05 o 
  -7   2  19      255.74      214.73    135.08 o 
  -6   2  19        2.64       -5.95     90.18 o 
  -5   2  19        0.40       16.70     80.59 o 
  -4   2  19      161.76      163.36     71.87 o 
  -3   2  19      548.04      474.33     98.07 o 
  -2   2  19      216.51      176.63     71.91 o 
  -1   2  19      133.33      163.19     62.68 o 
   0   2  19       62.81      146.11     61.49 o 
   1   2  19      205.66      388.55     90.10 o 
   2   2  19       20.41       54.99     45.15 o 
   3   2  19      337.21      303.22     82.48 o 
   4   2  19      352.42      405.79     98.06 o 
   5   2  19      263.13      179.16     79.07 o 
   6   2  19      120.36       17.57     72.22 o 
   7   2  19       65.48       59.70     79.45 o 
   8   2  19       43.33       26.56     88.18 o 
   9   2  19        7.76       19.44    112.92 o 
  -9   3  19       22.02        1.45    108.71 o 
  -8   3  19       57.04      131.06    121.64 o 
  -7   3  19       37.16       82.96    103.14 o 
  -6   3  19      165.87      265.69    117.51 o 
  -5   3  19      455.04      363.81     98.12 o 
  -4   3  19        9.65       37.07     56.71 o 
  -3   3  19      676.67      605.41    112.23 o 
  -2   3  19      586.19      592.62    107.36 o 
  -1   3  19      766.63      885.63    124.46 o 
   0   3  19       11.35       83.71     54.68 o 
   1   3  19      333.09      326.07     82.63 o 
   2   3  19      338.86      328.08    103.91 o 
   3   3  19      833.27      882.91    130.39 o 
   4   3  19       54.70        8.43     76.72 o 
   5   3  19       92.66      120.78     86.72 o 
   6   3  19       10.63       12.47     89.04 o 
   7   3  19       89.17      110.92    106.99 o 
   8   3  19      112.24      113.42    121.80 o 
   9   3  19        0.32       67.59    123.87 o 
  -8   4  19       48.12       89.14    111.59 o 
  -7   4  19        2.03       11.44     79.21 o 
  -6   4  19      148.77       58.00     73.35 o 
  -5   4  19       10.88       43.94     59.91 o 
  -4   4  19        5.80       10.67     49.40 o 
  -3   4  19       16.37       76.28     61.61 o 
  -2   4  19      539.38      540.10    109.32 o 
  -1   4  19      232.67      250.68     95.93 o 
   0   4  19       23.21      127.57     82.42 o 
   1   4  19      110.84      140.22     86.72 o 
   2   4  19       58.42      163.07     82.72 o 
   3   4  19      175.37      135.33     86.07 o 
   4   4  19      324.58      535.69    143.91 o 
   5   4  19      176.05      155.64    109.07 o 
   6   4  19      193.06      148.50    111.72 o 
   7   4  19       58.52       23.98    109.35 o 
   8   4  19        4.76       -7.24    123.51 o 
  -8   5  19      284.62      242.54    132.36 o 
  -7   5  19       56.34       64.63    103.46 o 
  -6   5  19       37.02       81.96     78.29 o 
  -5   5  19        4.19        0.58     68.56 o 
  -4   5  19      118.16      142.44     76.26 o 
  -3   5  19      444.96      413.41    105.96 o 
  -2   5  19      261.33      229.90     79.38 o 
  -1   5  19       43.85       46.02     59.33 o 
   0   5  19      152.41      196.79     96.02 o 
   1   5  19     2182.68     2035.54    246.93 o 
   2   5  19      896.41      910.50    183.15 o 
   3   5  19      187.06      249.28    101.04 o 
   4   5  19        7.50       42.63     83.76 o 
   5   5  19       12.63       41.22     87.19 o 
   6   5  19       52.40      148.08    111.75 o 
   7   5  19        6.25      -44.23    104.92 o 
   8   5  19      132.70      -32.63    117.78 o 
  -7   6  19        5.37        1.47     91.87 o 
  -6   6  19        1.70       10.92     76.57 o 
  -5   6  19       14.79       29.06     76.09 o 
  -4   6  19       28.49       31.75     68.60 o 
  -3   6  19      606.45      710.66    138.84 o 
  -2   6  19       83.67       87.70     66.32 o 
  -1   6  19       11.98       57.87     64.45 o 
   0   6  19        0.18        9.74     56.59 o 
   1   6  19       46.29       63.84     81.55 o 
   2   6  19      256.22      240.05    106.46 o 
   3   6  19       68.10       33.87     79.80 o 
   4   6  19      198.96      319.66    131.19 o 
   5   6  19      267.47      274.24    146.14 o 
   6   6  19       39.09       31.40    106.21 o 
   7   6  19       26.49       30.12    129.64 o 
  -7   7  19       56.76       20.74    109.38 o 
  -6   7  19       83.58      221.53    101.54 o 
  -5   7  19       21.03      -23.77     71.78 o 
  -4   7  19       55.04       48.69     80.02 o 
  -3   7  19      118.29      164.62     85.31 o 
  -2   7  19       98.84       42.25     73.35 o 
  -1   7  19       32.59       57.92     75.51 o 
   0   7  19       75.08       68.29     69.48 o 
   1   7  19     1024.26      798.25    145.83 o 
   2   7  19      225.02      107.42     93.62 o 
   3   7  19      107.85      126.86    102.45 o 
   4   7  19       38.16       52.52    101.29 o 
   5   7  19        0.63       -6.44    105.92 o 
   6   7  19       82.51       34.26    122.08 o 
  -5   8  19       91.28      124.44     96.86 o 
  -4   8  19       78.56       78.68     88.16 o 
  -3   8  19      278.94      324.18    114.84 o 
  -2   8  19        1.63      -25.53     71.29 o 
  -1   8  19       47.62        3.17     73.49 o 
   0   8  19       52.15       66.90     73.86 o 
   1   8  19       16.27      -11.82     68.44 o 
   2   8  19      186.93      123.22     90.76 o 
   3   8  19      125.30      131.99    124.40 o 
   4   8  19      340.18      400.53    155.84 o 
   5   8  19      305.25      325.33    147.83 o 
  -4   9  19        0.57      -13.12    110.16 o 
  -3   9  19      200.96      211.55    106.96 o 
  -2   9  19      134.63      112.18     93.69 o 
  -1   9  19      232.39      319.50    112.80 o 
   0   9  19       16.67       54.28     85.21 o 
   1   9  19      219.60      130.20     97.05 o 
   2   9  19       25.23       95.64     90.46 o 
   3   9  19      298.90      203.74    204.14 o 
   4   9  19       27.65      -31.36    110.15 o 
  -9   0  20        0.10      -73.26    166.69 o 
  -8   0  20        3.23      -61.32    154.75 o 
  -7   0  20      295.77      286.45    201.67 o 
  -6   0  20      573.37      365.89    203.32 o 
  -5   0  20     1257.93     1424.03    321.44 o 
  -4   0  20       17.10       45.68    109.89 o 
  -3   0  20     2237.67     2203.55    339.96 o 
  -2   0  20       18.76       48.98    103.30 o 
  -1   0  20       24.57       54.33     90.13 o 
   0   0  20     5267.20     5782.53    476.19 o 
   1   0  20     1994.06     1689.85    193.93 o 
   2   0  20     2976.65     3184.38    258.47 o 
   3   0  20       99.99      115.10     96.92 o 
   4   0  20     2227.30     2478.59    253.32 o 
   5   0  20      754.81      636.03    150.51 o 
   6   0  20      891.85      938.79    276.99 o 
   7   0  20       25.92        0.41    139.52 o 
   8   0  20      204.91      342.84    212.78 o 
   9   0  20       61.16       81.49    181.91 o 
  -9   1  20      726.51      696.84    215.00 o 
  -8   1  20      298.05      320.02    161.34 o 
  -7   1  20      333.01      286.72    140.46 o 
  -6   1  20       65.45      103.70    107.11 o 
  -5   1  20        0.31       37.67     87.23 o 
  -4   1  20       57.15       36.37     77.54 o 
  -3   1  20       24.18       34.83     71.09 o 
  -2   1  20      845.79      860.19    123.76 o 
  -1   1  20     1369.82     1302.57    146.09 o 
   0   1  20     2395.16     2692.02    181.35 o 
   1   1  20       99.57       69.67     50.71 o 
   2   1  20       27.57       67.88     52.07 o 
   3   1  20       13.89       47.01     47.49 o 
   4   1  20        3.74       34.40     57.21 o 
   5   1  20      746.50      820.54    140.99 o 
   6   1  20      914.89      852.60    146.42 o 
   7   1  20      511.46      606.93    170.58 o 
   8   1  20      387.37      461.29    177.15 o 
   9   1  20       84.53      283.11    160.09 o 
  -9   2  20        3.28       26.46    116.95 o 
  -8   2  20        9.04      -28.06    108.53 o 
  -7   2  20      517.27      562.76    182.05 o 
  -6   2  20      456.16      399.00    148.35 o 
  -5   2  20     1381.23     1424.28    227.82 o 
  -4   2  20      301.16      313.46    115.97 o 
  -3   2  20     1196.01     1398.96    182.67 o 
  -2   2  20       34.18       22.96     53.60 o 
  -1   2  20       53.26       57.87     56.49 o 
   0   2  20     2410.23     2659.30    185.62 o 
   1   2  20      694.44      691.70    116.62 o 
   2   2  20     1238.92     1426.61    158.49 o 
   3   2  20       48.97       40.29     56.05 o 
   4   2  20     2329.64     2434.60    208.23 o 
   5   2  20      867.88      718.52    132.29 o 
   6   2  20      817.42      931.99    158.06 o 
   7   2  20       38.18       57.44     87.10 o 
   8   2  20        9.44      -37.73    101.59 o 
   9   2  20      201.30       17.29    196.32 o 
  -8   3  20      432.75      454.90    172.09 o 
  -7   3  20      336.45      286.43    144.33 o 
  -6   3  20       11.62       26.45     84.89 o 
  -5   3  20       67.51       78.61     73.44 o 
  -4   3  20      219.82      182.42     76.04 o 
  -3   3  20      185.82      201.40     73.69 o 
  -2   3  20     1292.43     1476.17    160.35 o 
  -1   3  20      955.40     1007.60    137.64 o 
   0   3  20      740.41      808.03    120.46 o 
   1   3  20      119.82      132.20     64.93 o 
   2   3  20       22.15       19.48     53.89 o 
   3   3  20        4.88       -8.46     65.33 o 
   4   3  20       39.58       69.23     81.49 o 
   5   3  20      471.40      529.20    144.68 o 
   6   3  20      872.41      865.94    203.01 o 
   7   3  20      698.83      621.64    186.98 o 
   8   3  20      206.02      121.29    124.13 o 
  -8   4  20       48.60      113.72    125.80 o 
  -7   4  20      511.65      443.23    154.71 o 
  -6   4  20        2.94       18.01     75.95 o 
  -5   4  20      397.01      481.43    100.06 o 
  -4   4  20      260.65      231.31     88.36 o 
  -3   4  20      748.52      847.76    137.98 o 
  -2   4  20      511.55      404.66    115.70 o 
  -1   4  20       10.54        8.26     65.27 o 
   0   4  20     1449.13     1472.10    210.07 o 
   1   4  20      269.21      275.35    104.63 o 
   2   4  20      883.35     1012.18    187.66 o 
   3   4  20      136.08      148.79     86.77 o 
   4   4  20     1227.24     1108.71    202.55 o 
   5   4  20      198.50      184.60    114.78 o 
   6   4  20      660.39      593.78    179.85 o 
   7   4  20       31.89       80.36    118.59 o 
   8   4  20        0.10       87.11    124.09 o 
  -8   5  20      262.65      200.43    195.50 o 
  -7   5  20       82.48      151.11    121.52 o 
  -6   5  20        0.49      -25.40     85.12 o 
  -5   5  20        1.83       34.83     70.90 o 
  -4   5  20      202.97      167.33     83.21 o 
  -3   5  20       61.56       72.30     67.74 o 
  -2   5  20      347.01      320.74     91.15 o 
  -1   5  20     1365.19     1293.57    200.74 o 
   0   5  20      769.20      816.09    165.05 o 
   1   5  20      307.04      353.14    124.99 o 
   2   5  20      251.55      231.49    104.47 o 
   3   5  20        0.08      -19.49     73.36 o 
   4   5  20      145.64      210.05    115.56 o 
   5   5  20      228.87      263.76    123.00 o 
   6   5  20      118.31      143.40    109.88 o 
   7   5  20      398.83      309.33    137.98 o 
  -7   6  20      193.51      259.54    130.20 o 
  -6   6  20        9.23       24.57     81.37 o 
  -5   6  20      221.92      212.91     96.67 o 
  -4   6  20      186.71      203.80     91.42 o 
  -3   6  20      580.55      649.62    139.39 o 
  -2   6  20       30.61       15.11     66.62 o 
  -1   6  20        0.94      -17.90     60.80 o 
   0   6  20      544.61      464.68    116.13 o 
   1   6  20       74.98       91.63     94.87 o 
   2   6  20      747.43      912.86    190.33 o 
   3   6  20      264.43      377.11    137.03 o 
   4   6  20      359.71      283.09    127.31 o 
   5   6  20       30.12       25.37     98.52 o 
   6   6  20      198.02      222.55    137.21 o 
   7   6  20        2.47       11.33    108.92 o 
  -6   7  20       51.39       89.29     92.35 o 
  -5   7  20       20.95       29.07     81.55 o 
  -4   7  20        2.00        6.47     76.54 o 
  -3   7  20      272.39      367.71    116.60 o 
  -2   7  20      510.75      632.01    139.68 o 
  -1   7  20      248.88      245.65     96.72 o 
   0   7  20      281.28      217.29     91.71 o 
   1   7  20      120.31      118.91    101.39 o 
   2   7  20      226.16      249.39    122.48 o 
   3   7  20       78.82      141.38    111.45 o 
   4   7  20        7.07      -27.64     84.47 o 
   5   7  20      271.41      245.34    143.75 o 
   6   7  20      442.41      364.65    171.16 o 
  -5   8  20      235.80      351.90    126.38 o 
  -4   8  20      279.84      301.88    115.53 o 
  -3   8  20      564.31      483.78    134.76 o 
  -2   8  20       11.18        2.73     75.18 o 
  -1   8  20       15.71       11.49     79.23 o 
   0   8  20        8.80       27.87     79.19 o 
   1   8  20        3.59       27.31     75.71 o 
   2   8  20      157.87      138.17    105.67 o 
   3   8  20       45.19       57.25    116.22 o 
   4   8  20      118.72       28.86    114.93 o 
   5   8  20       12.05       42.45    119.57 o 
  -3   9  20       37.70       74.50     90.35 o 
  -2   9  20      280.82      279.66    116.89 o 
  -1   9  20      203.24      265.67    118.47 o 
   0   9  20      149.49      272.10    107.09 o 
   1   9  20      144.69      193.81    101.18 o 
   2   9  20       59.75       55.65    121.59 o 
   3   9  20        0.07       50.18    121.68 o 
  -9   1  21        1.46      -47.33    183.56 o 
  -8   1  21        8.33       36.79    127.46 o 
  -7   1  21        8.33       12.68    106.77 o 
  -6   1  21       93.72       40.89     99.17 o 
  -5   1  21        0.81      -13.28     85.48 o 
  -4   1  21       12.03      -28.52     75.74 o 
  -3   1  21      103.14       77.20     79.12 o 
  -2   1  21      342.05      337.06    114.31 o 
  -1   1  21      217.70      255.47     80.49 o 
   0   1  21        0.96       30.15     55.43 o 
   1   1  21       10.56       14.64     56.02 o 
   2   1  21       29.54       45.65     49.59 o 
   3   1  21      570.20      625.21     98.55 o 
   4   1  21      145.97      105.51     61.43 o 
   5   1  21      104.21      123.15     76.66 o 
   6   1  21       20.40        6.49     75.65 o 
   7   1  21       48.29      109.89     96.23 o 
   8   1  21        2.99        8.29     91.70 o 
  -8   2  21        0.11      -45.12    112.97 o 
  -7   2  21       24.01       34.89    112.67 o 
  -6   2  21       41.06       58.87    107.00 o 
  -5   2  21       49.21       26.22     90.30 o 
  -4   2  21       86.46      129.58     98.66 o 
  -3   2  21      106.52      104.96     86.11 o 
  -2   2  21      436.43      443.57     98.73 o 
  -1   2  21       82.99       77.10     59.53 o 
   0   2  21      240.60      304.59     86.12 o 
   1   2  21      460.11      518.34    105.12 o 
   2   2  21      128.10       99.06     65.61 o 
   3   2  21      277.24      337.57     94.52 o 
   4   2  21       24.60       46.37     65.79 o 
   5   2  21       18.31        2.93     68.32 o 
   6   2  21      101.43       26.87     78.90 o 
   7   2  21       78.48       94.57    108.07 o 
   8   2  21       33.09      117.89    125.46 o 
  -8   3  21        1.08       12.80    111.28 o 
  -7   3  21        9.95      -24.22    103.54 o 
  -6   3  21       21.72      -13.72     88.14 o 
  -5   3  21       28.87       72.13     92.51 o 
  -4   3  21      158.22      159.37     75.62 o 
  -3   3  21        5.65       -8.26     57.55 o 
  -2   3  21      126.96      194.87     78.26 o 
  -1   3  21       13.00       33.46     59.07 o 
   0   3  21       83.70       21.69     57.95 o 
   1   3  21       14.60      -32.38     56.43 o 
   2   3  21       10.66        8.65     73.62 o 
   3   3  21     1119.67     1112.60    219.16 o 
   4   3  21      363.15      151.59    100.69 o 
   5   3  21       86.03       92.32     97.40 o 
   6   3  21        0.33      -15.00     97.68 o 
   7   3  21      154.89      238.05    142.28 o 
   8   3  21        0.55      -22.62    105.23 o 
  -8   4  21       54.12      154.34    166.69 o 
  -7   4  21       84.52      171.62    166.69 o 
  -6   4  21       42.65       58.03    140.76 o 
  -5   4  21       98.17       80.46     94.53 o 
  -4   4  21      241.02      315.96    117.48 o 
  -3   4  21       29.60       77.26     81.04 o 
  -2   4  21       19.19        9.84     70.47 o 
  -1   4  21       11.54       52.57     74.82 o 
   0   4  21        1.36       -3.88     65.91 o 
   1   4  21       26.10       60.11     72.88 o 
   2   4  21      112.80      176.05     98.11 o 
   3   4  21      123.03       95.65     92.31 o 
   4   4  21      140.94      121.86    105.35 o 
   5   4  21       70.26       69.50     98.34 o 
   6   4  21       25.20       41.79    100.03 o 
   7   4  21        0.66       29.63    105.84 o 
  -7   5  21        1.83       34.98    147.34 o 
  -6   5  21        0.13       35.46     95.22 o 
  -5   5  21       28.72       48.12     77.13 o 
  -4   5  21       34.23       49.03     77.55 o 
  -3   5  21      132.44       64.38     70.95 o 
  -2   5  21      140.90      188.50     99.83 o 
  -1   5  21       58.55      111.20     85.90 o 
   0   5  21       43.62      120.49     92.80 o 
   1   5  21       14.28       36.25     79.26 o 
   2   5  21       41.50       85.24     79.70 o 
   3   5  21      533.12      629.66    165.64 o 
   4   5  21      259.89      186.92    111.63 o 
   5   5  21      528.28      430.45    151.43 o 
   6   5  21       19.16      -39.18     97.53 o 
   7   5  21       85.09       36.32    100.49 o 
  -6   6  21      164.58      181.75    117.49 o 
  -5   6  21       15.63       87.78     89.68 o 
  -4   6  21      132.54      120.41     91.10 o 
  -3   6  21      176.89      145.04     88.43 o 
  -2   6  21       35.38       53.59     74.71 o 
  -1   6  21       81.47       56.97     72.40 o 
   0   6  21       30.79       35.51     81.03 o 
   1   6  21      186.31      276.39    125.40 o 
   2   6  21      228.34      181.72    108.28 o 
   3   6  21       23.87       51.37     94.03 o 
   4   6  21        6.68       -4.40     85.54 o 
   5   6  21       57.48        9.52    106.50 o 
   6   6  21       17.98      -21.80    100.96 o 
  -6   7  21        0.07       -3.15     86.23 o 
  -5   7  21        1.21      -27.16     80.96 o 
  -4   7  21       84.79      104.05     92.71 o 
  -3   7  21      147.38       95.98     85.06 o 
  -2   7  21      297.49      259.84    104.88 o 
  -1   7  21       10.19       21.15     73.79 o 
   0   7  21      353.09      332.78    112.51 o 
   1   7  21        5.67       60.22     96.82 o 
   2   7  21        2.30       78.72    107.51 o 
   3   7  21      158.65      194.00    124.12 o 
   4   7  21      103.42      118.52    107.30 o 
   5   7  21      273.80      213.57    133.52 o 
  -4   8  21       18.15        8.89     83.15 o 
  -3   8  21        0.24       10.42     79.85 o 
  -2   8  21        4.01      -11.59     77.76 o 
  -1   8  21        5.42       22.95     83.25 o 
   0   8  21        6.63       34.45     76.22 o 
   1   8  21      108.82       81.60    122.24 o 
   2   8  21       68.99      114.42    106.64 o 
   3   8  21      106.38      176.34    115.76 o 
   4   8  21      100.53      141.18    131.92 o 
  -2   9  21      209.75      234.26    112.50 o 
  -1   9  21       55.70       62.03     96.76 o 
   0   9  21      156.96      179.95     95.21 o 
   1   9  21        1.62       -6.87     80.43 o 
   2   9  21        3.86        9.47    173.27 o 
  -8   0  22      445.53      453.14    260.11 o 
  -7   0  22       67.55       48.57    163.39 o 
  -6   0  22      490.52      585.66    253.12 o 
  -5   0  22       66.80      208.67    162.16 o 
  -4   0  22      160.90      153.93    144.46 o 
  -3   0  22        1.30       51.86    114.42 o 
  -2   0  22        4.58       28.40    106.60 o 
  -1   0  22     1010.39      843.72    240.36 o 
   0   0  22      940.89      946.20    251.06 o 
   1   0  22     2305.96     3158.92    485.45 o 
   2   0  22       71.69      146.84     90.17 o 
   3   0  22       16.08      175.74     98.37 o 
   4   0  22      244.97      289.78    112.08 o 
   5   0  22       44.12      119.95     97.70 o 
   6   0  22      225.29      184.35    114.73 o 
   7   0  22        2.09       23.87    159.69 o 
   8   0  22      114.65       33.34    183.56 o 
  -8   1  22       17.15      -35.08    119.43 o 
  -7   1  22      107.96      146.43    135.66 o 
  -6   1  22      725.97      616.12    185.81 o 
  -5   1  22     1429.50     1642.86    254.79 o 
  -4   1  22     1205.13     1444.91    229.42 o 
  -3   1  22     1371.70     1385.30    215.91 o 
  -2   1  22      428.75      424.24    127.86 o 
  -1   1  22      118.79      184.92     97.45 o 
   0   1  22      623.79      528.69    107.62 o 
   1   1  22        0.86       21.58     56.82 o 
   2   1  22       74.92      125.40     70.62 o 
   3   1  22     1172.02     1164.63    133.98 o 
   4   1  22     1035.30     1134.30    135.77 o 
   5   1  22     2101.34     1888.65    177.06 o 
   6   1  22      554.93      536.60    133.14 o 
   7   1  22      253.65      290.15    122.96 o 
   8   1  22        6.46       24.05     96.42 o 
  -8   2  22      454.33      241.33    144.73 o 
  -7   2  22      159.23      236.65    151.18 o 
  -6   2  22      423.13      441.71    162.29 o 
  -5   2  22       14.61        4.73     93.15 o 
  -4   2  22      122.93      131.60     97.56 o 
  -3   2  22      414.79      400.38    130.62 o 
  -2   2  22       94.43      116.44     71.44 o 
  -1   2  22      619.32      809.34    132.85 o 
   0   2  22      137.26      131.55     71.04 o 
   1   2  22      945.26     1253.03    158.60 o 
   2   2  22       33.61       13.15     63.03 o 
   3   2  22      249.35      453.44    109.88 o 
   4   2  22       10.09       28.98     68.95 o 
   5   2  22        5.73       38.14     77.13 o 
   6   2  22      757.05      860.10    200.87 o 
   7   2  22      135.75      240.36    137.65 o 
   8   2  22      301.50      296.69    153.20 o 
  -8   3  22        7.56        0.07    120.51 o 
  -7   3  22       95.93       27.78    109.56 o 
  -6   3  22      513.73      615.85    189.08 o 
  -5   3  22      467.76      572.37    166.71 o 
  -4   3  22     1762.97     1808.19    251.59 o 
  -3   3  22      573.83      590.15    121.26 o 
  -2   3  22      870.87      821.17    135.28 o 
  -1   3  22      421.39      474.61    109.84 o 
   0   3  22      184.37      223.35     83.46 o 
   1   3  22        9.10       70.81     78.96 o 
   2   3  22       43.21       55.53     88.98 o 
   3   3  22      339.03      331.00    127.67 o 
   4   3  22      607.77      642.92    178.21 o 
   5   3  22      712.71      685.30    177.19 o 
   6   3  22      246.56      149.54    117.02 o 
   7   3  22      112.37       93.61    121.21 o 
   8   3  22        0.15      -36.63    181.09 o 
  -7   4  22      273.73      362.59    212.37 o 
  -6   4  22      289.01      238.71    172.45 o 
  -5   4  22       73.62      126.76    139.93 o 
  -4   4  22       16.06       -4.32     77.68 o 
  -3   4  22      382.06      420.97    135.33 o 
  -2   4  22        6.20       48.08     79.05 o 
  -1   4  22     1261.92     1436.50    220.53 o 
   0   4  22      180.68      175.53     95.16 o 
   1   4  22     1024.99     1122.44    202.74 o 
   2   4  22      296.90      174.54    102.41 o 
   3   4  22      568.06      706.04    177.02 o 
   4   4  22       81.04      184.00    119.86 o 
   5   4  22       16.28       -8.00     96.67 o 
   6   4  22      209.04      156.80    125.29 o 
   7   4  22      104.24      209.95    141.58 o 
  -7   5  22       59.69       72.02    155.57 o 
  -6   5  22      137.92      139.94    113.97 o 
  -5   5  22       20.72       80.11     88.63 o 
  -4   5  22      184.33      189.62     95.70 o 
  -3   5  22       56.24      129.01     96.11 o 
  -2   5  22      366.36      426.30    144.05 o 
  -1   5  22       85.03       80.44     95.63 o 
   0   5  22       20.58       54.40     83.15 o 
   1   5  22       49.97       43.96     85.20 o 
   2   5  22       34.27       33.85     87.58 o 
   3   5  22      781.66     1089.74    221.03 o 
   4   5  22      343.51      519.52    158.22 o 
   5   5  22      109.57      206.98    117.35 o 
   6   5  22       44.38      -46.67    100.80 o 
  -6   6  22      170.54      205.86    121.65 o 
  -5   6  22       75.55       60.12     90.91 o 
  -4   6  22       96.73       94.77     88.12 o 
  -3   6  22       55.43      137.19     86.05 o 
  -2   6  22      108.87       61.16     78.37 o 
  -1   6  22     1277.37     1361.97    234.04 o 
   0   6  22      598.81      753.61    179.04 o 
   1   6  22      729.35      945.32    204.86 o 
   2   6  22      532.62      575.58    166.50 o 
   3   6  22      487.74      435.22    146.44 o 
   4   6  22       25.71       16.23    102.65 o 
   5   6  22       43.83       73.44    102.23 o 
   6   6  22       71.85      178.16    133.10 o 
  -5   7  22      111.77      155.08    107.97 o 
  -4   7  22      143.03      320.55    121.99 o 
  -3   7  22       54.82       72.40     90.97 o 
  -2   7  22        1.86      -19.45     78.33 o 
  -1   7  22       44.51       38.85     81.54 o 
   0   7  22        2.74      -53.17     88.67 o 
   1   7  22        1.10      -23.04     89.29 o 
   2   7  22       18.47      136.81    113.25 o 
   3   7  22      111.34      136.37    112.81 o 
   4   7  22      169.05      275.05    132.59 o 
   5   7  22      187.66      192.41    121.88 o 
  -3   8  22        0.30       44.94     87.08 o 
  -2   8  22      300.21      217.10     99.16 o 
  -1   8  22      405.26      416.07    129.95 o 
   0   8  22      298.35      258.69    110.51 o 
   1   8  22      410.22      397.30    147.54 o 
   2   8  22      168.47      228.09    124.90 o 
   3   8  22      135.45       96.82    117.02 o 
  -8   1  23        0.01      -29.98    124.05 o 
  -7   1  23        5.50       22.55    117.42 o 
  -6   1  23        1.39        4.93    108.81 o 
  -5   1  23       34.22      -15.61     94.32 o 
  -4   1  23       51.01       49.84     93.70 o 
  -3   1  23      272.85      242.00    119.16 o 
  -2   1  23      404.48      421.24    135.20 o 
  -1   1  23       17.54       70.18     84.08 o 
   0   1  23        0.89       -2.50     74.77 o 
   1   1  23      203.64      177.47     80.61 o 
   2   1  23       79.25       93.03     70.55 o 
   3   1  23       31.15       56.25     68.95 o 
   4   1  23       20.72      -36.99     55.70 o 
   5   1  23      138.42      134.52     75.58 o 
   6   1  23       10.96       35.16     84.52 o 
   7   1  23        0.78      -29.90     92.52 o 
   8   1  23        0.20       22.29    103.06 o 
  -8   2  23        0.08      -39.92    183.15 o 
  -7   2  23       27.86       -9.77    117.54 o 
  -6   2  23       81.72       26.84    112.85 o 
  -5   2  23      156.43      165.51    122.97 o 
  -4   2  23       99.73       75.13    100.37 o 
  -3   2  23       92.53      128.29    106.08 o 
  -2   2  23       86.35       90.70     93.86 o 
  -1   2  23      229.77      166.00     78.38 o 
   0   2  23        6.08       92.03     68.83 o 
   1   2  23        0.12       24.36     65.01 o 
   2   2  23        2.07       -2.19     65.16 o 
   3   2  23       88.32      161.69     84.44 o 
   4   2  23      152.72      155.24     88.99 o 
   5   2  23       15.85       -4.58     92.05 o 
   6   2  23       30.54       40.52    112.12 o 
   7   2  23       37.54       41.56    116.27 o 
  -7   3  23        1.32       32.52    115.02 o 
  -6   3  23        6.76        3.44    104.81 o 
  -5   3  23        2.14      -60.09     98.45 o 
  -4   3  23      117.12      123.45    107.67 o 
  -3   3  23      392.22      538.51    155.02 o 
  -2   3  23      177.14      173.12     82.60 o 
  -1   3  23       52.39       85.03     90.47 o 
   0   3  23       27.77       69.12     89.52 o 
   1   3  23      102.84      180.82    102.33 o 
   2   3  23       18.79       62.95     89.20 o 
   3   3  23       41.24      -85.27     80.94 o 
   4   3  23      129.19      163.03    109.33 o 
   5   3  23       17.04       -4.55     98.50 o 
   6   3  23       83.44       62.02    117.07 o 
   7   3  23       10.63      -21.59    122.16 o 
  -7   4  23       13.43       -8.23    163.81 o 
  -6   4  23        0.10       34.16    129.23 o 
  -5   4  23       17.64       77.38    141.17 o 
  -4   4  23       44.78       26.33     89.23 o 
  -3   4  23      305.30      352.87    123.24 o 
  -2   4  23      256.88      426.76    126.40 o 
  -1   4  23      270.37      218.69    108.36 o 
   0   4  23       13.38       64.57     87.78 o 
   1   4  23        8.54       24.86     84.02 o 
   2   4  23       22.35       20.42     85.98 o 
   3   4  23        0.03       51.38     98.94 o 
   4   4  23       67.71      159.25    119.14 o 
   5   4  23       73.89       20.22    117.72 o 
   6   4  23       79.76       -0.14    105.92 o 
   7   4  23        1.31       50.58    133.05 o 
  -6   5  23        0.46       39.51    158.87 o 
  -5   5  23      170.93      148.76    116.88 o 
  -4   5  23       27.10       57.47     95.16 o 
  -3   5  23      300.96      333.40    132.70 o 
  -2   5  23       25.79       13.76     86.13 o 
  -1   5  23      121.67      191.08    114.43 o 
   0   5  23       22.46       -4.52     84.86 o 
   1   5  23        0.57      -18.30     82.25 o 
   2   5  23       14.49       67.46     92.96 o 
   3   5  23       40.43       56.65     92.71 o 
   4   5  23      204.25      264.45    125.21 o 
   5   5  23       13.19        6.62     99.27 o 
   6   5  23       16.84        9.49    106.04 o 
  -5   6  23       27.45       59.96     91.40 o 
  -4   6  23       11.61        2.76     78.44 o 
  -3   6  23       14.24      -13.65     76.76 o 
  -2   6  23      319.34      360.96    137.54 o 
  -1   6  23      555.03      451.29    152.88 o 
   0   6  23      352.24      443.85    146.55 o 
   1   6  23       16.88      -29.92     90.18 o 
   2   6  23       46.45      173.74    121.86 o 
   3   6  23        0.01       19.39     99.44 o 
   4   6  23      114.33       90.21    106.49 o 
   5   6  23       55.48      106.31    119.81 o 
  -4   7  23       16.24       27.55     92.23 o 
  -3   7  23      278.56      290.77    113.04 o 
  -2   7  23       81.12      153.24     96.88 o 
  -1   7  23       57.30       41.48    102.43 o 
   0   7  23       24.50       93.56    105.07 o 
   1   7  23       15.13      -11.32     95.08 o 
   2   7  23       74.83      134.36    120.05 o 
   3   7  23       21.48       73.33    110.38 o 
   4   7  23       66.95      175.18    115.49 o 
  -2   8  23       82.48       99.51     96.92 o 
  -1   8  23      158.49      178.53    104.51 o 
   0   8  23       77.48      188.49    121.48 o 
   1   8  23      128.13      125.67    120.40 o 
   2   8  23        2.80       -7.67    109.20 o 
  -7   0  24        0.83       17.29    167.10 o 
  -6   0  24       32.92       15.23    169.57 o 
  -5   0  24       56.87      -48.98    137.05 o 
  -4   0  24      457.01      649.05    254.76 o 
  -3   0  24      654.74      320.61    193.44 o 
  -2   0  24     1626.32     1722.01    346.95 o 
  -1   0  24      175.44      308.68    176.15 o 
   0   0  24     1610.90     1531.04    323.08 o 
   1   0  24      303.37      231.30    165.45 o 
   2   0  24       79.01       16.05    111.95 o 
   3   0  24     1663.39     1945.72    244.58 o 
   4   0  24      772.86      612.95    157.88 o 
   5   0  24     1232.81     1515.33    239.09 o 
   6   0  24      331.67      420.20    159.11 o 
   7   0  24      133.02      209.32    138.39 o 
  -7   1  24      407.21      398.35    182.53 o 
  -6   1  24      147.68      175.83    176.15 o 
  -5   1  24      560.92      488.44    176.92 o 
  -4   1  24        3.79      -19.36     96.00 o 
  -3   1  24       13.58       34.10     91.91 o 
  -2   1  24      771.48      789.36    178.91 o 
  -1   1  24       54.95      118.38     97.33 o 
   0   1  24       91.19       77.20     92.34 o 
   1   1  24      182.36      205.96     86.31 o 
   2   1  24     1275.91     1363.28    175.27 o 
   3   1  24      219.35      302.70     98.11 o 
   4   1  24      541.30      506.01    105.50 o 
   5   1  24        3.73       -8.38     67.81 o 
   6   1  24       38.46       63.35     80.42 o 
   7   1  24       43.07       94.96    103.24 o 
  -7   2  24        7.67       55.73    131.54 o 
  -6   2  24       68.67      122.74    134.67 o 
  -5   2  24      149.34       51.33    113.51 o 
  -4   2  24     1346.72     1392.85    244.17 o 
  -3   2  24      902.57      934.29    223.89 o 
  -2   2  24     1004.76     1068.65    198.45 o 
  -1   2  24      199.69      227.86    120.15 o 
   0   2  24      982.68      989.81    148.40 o 
   1   2  24      169.78       98.19     74.64 o 
   2   2  24        0.84       15.08     70.18 o 
   3   2  24      418.72      555.67    122.31 o 
   4   2  24      444.10      472.34    155.60 o 
   5   2  24      974.07     1150.62    231.63 o 
   6   2  24      335.05      350.49    151.94 o 
   7   2  24      196.08      312.30    157.05 o 
  -7   3  24      239.35      178.45    143.30 o 
  -6   3  24      198.93      191.69    145.13 o 
  -5   3  24      568.52      569.41    183.92 o 
  -4   3  24      232.74      164.56    117.86 o 
  -3   3  24        3.47       25.33    100.08 o 
  -2   3  24      377.28      380.25    132.75 o 
  -1   3  24       29.73       87.03     95.07 o 
   0   3  24      223.14      154.68    108.71 o 
   1   3  24       19.01       50.83     94.52 o 
   2   3  24     1085.78     1125.29    211.49 o 
   3   3  24      319.62      448.12    153.55 o 
   4   3  24      498.75      656.45    180.74 o 
   5   3  24       21.50      108.31    114.49 o 
   6   3  24       10.97      -12.65     98.50 o 
   7   3  24      223.17      122.49    140.01 o 
  -6   4  24       50.94       93.84    148.17 o 
  -5   4  24       37.38      -20.99    144.87 o 
  -4   4  24      455.06      616.53    240.36 o 
  -3   4  24      400.15      528.19    152.29 o 
  -2   4  24      530.44      613.90    161.06 o 
  -1   4  24      358.69      286.81    119.79 o 
   0   4  24       91.97      142.23    102.13 o 
   1   4  24       15.18       10.19     89.76 o 
   2   4  24       37.74       65.78    100.63 o 
   3   4  24      327.98      342.70    249.62 o 
   4   4  24      332.92      307.14    222.66 o 
   5   4  24      272.49      340.71    152.22 o 
   6   4  24       65.30      140.01    139.45 o 
  -5   5  24      407.21      235.83    178.21 o 
  -4   5  24       63.26        6.21     96.74 o 
  -3   5  24        9.41       70.43     96.33 o 
  -2   5  24      123.26       59.37    102.89 o 
  -1   5  24      216.99      132.83    104.45 o 
   0   5  24      762.76      946.69    195.89 o 
   1   5  24       86.81       70.19    102.65 o 
   2   5  24     1149.96     1162.32    246.94 o 
   3   5  24      650.35      609.83    168.45 o 
   4   5  24      125.69       78.89    115.51 o 
   5   5  24       24.93       52.48    110.08 o 
  -5   6  24        3.04      -40.80    103.23 o 
  -4   6  24       77.25       67.86    106.26 o 
  -3   6  24      114.49      123.15    121.78 o 
  -2   6  24      163.75      213.90    127.34 o 
  -1   6  24       51.53       35.18    102.58 o 
   0   6  24       27.48       11.38     93.45 o 
   1   6  24        2.85       57.67     98.10 o 
   2   6  24       73.87       54.43    112.67 o 
   3   6  24      200.24      207.13    125.52 o 
   4   6  24      315.46      389.78    156.31 o 
  -3   7  24        6.97       15.96     86.05 o 
  -2   7  24      281.66      382.71    181.30 o 
  -1   7  24      159.09      147.46    119.90 o 
   0   7  24      407.12      574.75    162.26 o 
   1   7  24       35.16       67.62    108.49 o 
   2   7  24      127.63      144.72    119.05 o 
   3   7  24      167.11      285.48    134.89 o 
  -1   8  24        1.68       89.74    111.08 o 
   0   8  24       24.83      150.03    117.42 o 
  -7   1  25        2.08       40.42    132.03 o 
  -6   1  25        3.30      101.25    136.64 o 
  -5   1  25       52.27       85.70    119.65 o 
  -4   1  25        6.49       72.99    109.89 o 
  -3   1  25        0.02      -11.05     95.62 o 
  -2   1  25       10.23       14.36     91.41 o 
  -1   1  25        8.58       -6.07     87.88 o 
   0   1  25       17.30       -0.61     88.78 o 
   1   1  25       13.01       40.26     94.53 o 
   2   1  25       13.96       24.01     77.18 o 
   3   1  25       12.92       20.28     77.11 o 
   4   1  25       38.52      -41.73     75.91 o 
   5   1  25        4.63       13.90     74.99 o 
   6   1  25       10.12       49.58     82.52 o 
   7   1  25        3.86       32.94     91.85 o 
  -7   2  25        0.18       -4.53    194.67 o 
  -6   2  25       65.19       -2.21    120.55 o 
  -5   2  25        0.75      -29.69    109.42 o 
  -4   2  25      111.35       65.51    112.57 o 
  -3   2  25      182.59      246.80    128.98 o 
  -2   2  25      109.45      131.17    108.25 o 
  -1   2  25       40.79      120.01    108.44 o 
   0   2  25        6.41       28.38     94.00 o 
   1   2  25        1.01      -35.43     67.70 o 
   2   2  25        1.03      -12.65     74.14 o 
   3   2  25        2.00      -57.40     87.89 o 
   4   2  25       27.81        6.89     99.29 o 
   5   2  25       14.16       66.57    115.30 o 
   6   2  25       33.99       73.56    119.76 o 
  -6   3  25        3.52       25.34    141.14 o 
  -5   3  25        0.84       22.09    127.43 o 
  -4   3  25        5.84        9.88    162.16 o 
  -3   3  25      134.18      252.29    186.44 o 
  -2   3  25       22.01        8.64    138.70 o 
  -1   3  25       54.33      118.08    103.50 o 
   0   3  25        8.65       81.74     94.15 o 
   1   3  25        1.69      -26.73     87.48 o 
   2   3  25        0.19       20.21     97.91 o 
   3   3  25       79.05      142.79    121.37 o 
   4   3  25       16.48       20.22     99.27 o 
   5   3  25        9.40       19.80    112.83 o 
   6   3  25       52.80        4.47    116.49 o 
  -5   4  25       70.82       76.55    168.74 o 
  -4   4  25      162.87      230.89    181.50 o 
  -3   4  25       28.14      -39.51    119.36 o 
  -2   4  25       27.09      140.32    112.30 o 
  -1   4  25       38.66       76.79    101.31 o 
   0   4  25        0.22       26.12     93.93 o 
   1   4  25      202.89      225.31    125.81 o 
   2   4  25       11.77       23.20    100.26 o 
   3   4  25       16.86       74.78    114.52 o 
   4   4  25       73.53       52.33    113.68 o 
   5   4  25      430.00      488.43    217.10 o 
   6   4  25       53.21      274.93    213.61 o 
  -5   5  25        1.05       84.78    165.04 o 
  -4   5  25        2.99      134.58    151.87 o 
  -3   5  25       13.65       29.15     97.92 o 
  -2   5  25       65.39       24.07     91.78 o 
  -1   5  25      271.66      226.90    127.34 o 
   0   5  25      100.22      148.73    115.26 o 
   1   5  25        1.80       74.97    101.12 o 
   2   5  25        7.24       28.92    100.04 o 
   3   5  25       56.67       37.28    105.34 o 
   4   5  25       10.25       58.11    102.39 o 
   5   5  25        3.78       21.13    111.63 o 
  -4   6  25      116.18      184.56    122.53 o 
  -3   6  25       34.76       11.77    103.60 o 
  -2   6  25      408.79      440.34    146.62 o 
  -1   6  25       52.78       37.31    102.15 o 
   0   6  25       36.38      118.63    114.68 o 
   1   6  25       51.62       38.98    103.02 o 
   2   6  25        0.67       -1.80     96.22 o 
   3   6  25      106.97      177.55    126.57 o 
   4   6  25       64.53       54.29    113.25 o 
  -2   7  25       15.30       88.75    114.37 o 
  -1   7  25      205.96      125.59    119.85 o 
   0   7  25       85.68       45.43    105.70 o 
   1   7  25       59.33       53.94    114.59 o 
   2   7  25       16.05       48.20    121.36 o 
  -6   0  26      183.68      413.63    250.23 o 
  -5   0  26      288.14      223.48    207.43 o 
  -4   0  26      123.78       -2.06    144.87 o 
  -3   0  26      193.08      167.51    177.39 o 
  -2   0  26       51.34      161.75    166.69 o 
  -1   0  26        1.21        5.35    143.23 o 
   0   0  26        2.17       71.20    151.87 o 
   1   0  26      653.05      662.22    253.12 o 
   2   0  26     1720.20     1885.82    379.88 o 
   3   0  26     1271.52     1214.13    322.26 o 
   4   0  26      245.16      415.69    242.83 o 
   5   0  26      153.58      212.74    141.38 o 
   6   0  26       57.17       75.82    128.20 o 
  -6   1  26       16.69       99.72    136.24 o 
  -5   1  26       31.97       63.65    124.11 o 
  -4   1  26       62.71      118.45    131.00 o 
  -3   1  26     1101.73     1062.14    220.77 o 
  -2   1  26      895.15      938.69    207.13 o 
  -1   1  26     1079.23     1455.01    242.48 o 
   0   1  26      148.34      211.28    130.32 o 
   1   1  26      559.21      779.08    192.34 o 
   2   1  26       51.38       14.70    101.58 o 
   3   1  26       21.45       18.32     83.61 o 
   4   1  26      350.84      397.97    127.71 o 
   5   1  26       16.13       29.38     96.34 o 
   6   1  26      169.51      210.18    119.44 o 
  -6   2  26      212.18      276.01    163.62 o 
  -5   2  26      341.00      278.46    158.46 o 
  -4   2  26      531.50      640.18    189.33 o 
  -3   2  26      186.45       84.75    120.20 o 
  -2   2  26       13.82       46.04    110.88 o 
  -1   2  26        0.70        9.17     99.40 o 
   0   2  26       22.35       78.38    107.87 o 
   1   2  26      291.05      510.61    162.32 o 
   2   2  26      597.99      824.87    196.13 o 
   3   2  26      459.02      571.11    168.94 o 
   4   2  26      315.32      310.45    175.12 o 
   5   2  26      134.68      137.55    128.80 o 
   6   2  26       24.22      120.64    124.58 o 
  -5   3  26       97.60       84.78    174.51 o 
  -4   3  26      137.45      156.40    191.38 o 
  -3   3  26     1145.47      953.61    319.79 o 
  -2   3  26      421.30      428.86    227.19 o 
  -1   3  26      878.41      921.92    309.50 o 
   0   3  26      118.06      178.06    125.48 o 
   1   3  26      361.79      346.58    138.99 o 
   2   3  26        3.61        8.57    106.67 o 
   3   3  26       23.13       90.11    119.08 o 
   4   3  26      273.16      222.78    148.12 o 
   5   3  26       54.96       98.98    120.92 o 
  -5   4  26      157.23      309.91    207.43 o 
  -4   4  26      249.21      154.34    168.74 o 
  -3   4  26      160.98      222.66    184.80 o 
  -2   4  26       12.49       11.94    153.10 o 
  -1   4  26       13.31       13.27    100.79 o 
   0   4  26      150.35      186.50    124.67 o 
   1   4  26      225.21      342.58    138.79 o 
   2   4  26      440.41      415.99    163.86 o 
   3   4  26      538.77      468.67    171.39 o 
   4   4  26      115.91       54.70    122.84 o 
   5   4  26       21.01       38.79    129.06 o 
  -4   5  26        4.05       74.08    154.75 o 
  -3   5  26      357.49      351.85    154.22 o 
  -2   5  26      248.18      303.19    137.16 o 
  -1   5  26      699.46      654.38    181.12 o 
   0   5  26       60.85      143.08    122.93 o 
   1   5  26      141.72      179.22    127.54 o 
   2   5  26        2.24       73.34    106.42 o 
   3   5  26        2.89        6.25    103.85 o 
   4   5  26      257.26      307.81    150.51 o 
  -3   6  26       19.69       52.99    104.24 o 
  -2   6  26        0.06       87.04    107.89 o 
  -1   6  26       40.87       65.44    127.38 o 
   0   6  26       93.74       17.31    110.67 o 
   1   6  26      122.23      183.10    132.61 o 
   2   6  26      132.22      187.94    136.29 o 
   3   6  26      467.59      626.00    258.47 o 
  -5   1  27       13.60       57.41    126.34 o 
  -4   1  27        3.33       54.08    119.50 o 
  -3   1  27       31.87       62.58    122.93 o 
  -2   1  27        8.80       17.06    106.99 o 
  -1   1  27        4.23      -13.30     99.08 o 
   0   1  27       23.23       45.44    111.63 o 
   1   1  27       17.80       97.98    117.02 o 
   2   1  27        4.42       42.49    110.71 o 
   3   1  27        0.27       68.84    118.72 o 
   4   1  27        2.79       47.09     96.51 o 
   5   1  27        1.08      -25.18     96.25 o 
  -5   2  27        0.28      -29.43    126.88 o 
  -4   2  27       19.36       19.50    114.49 o 
  -3   2  27        0.72      -20.84    113.83 o 
  -2   2  27        5.41      -18.18    109.04 o 
  -1   2  27        5.99      -41.28    101.99 o 
   0   2  27      109.41      196.32    137.46 o 
   1   2  27       44.80      -16.46    164.63 o 
   2   2  27       10.82      -51.97    106.93 o 
   3   2  27        5.42        5.75    114.06 o 
   4   2  27       22.67      -41.88    109.86 o 
   5   2  27        0.30        8.96    115.22 o 
  -5   3  27       45.64       14.40    195.08 o 
  -4   3  27       95.36       29.22    188.50 o 
  -3   3  27       78.42       -9.47    152.28 o 
  -2   3  27        2.07      -68.73    146.52 o 
  -1   3  27        2.03       20.99    161.34 o 
   0   3  27        3.36       71.61    182.74 o 
   1   3  27       19.31       14.54    105.08 o 
   2   3  27        4.39       53.85    114.66 o 
   3   3  27       48.77      163.75    134.76 o 
   4   3  27       52.30       45.84    123.37 o 
   5   3  27      178.58      264.07    148.25 o 
  -4   4  27        3.73       60.50    158.45 o 
  -3   4  27        8.27      -74.49    164.22 o 
  -2   4  27       74.62       25.93    173.68 o 
  -1   4  27        1.82       65.85    167.92 o 
   0   4  27      100.57      186.97    129.74 o 
   1   4  27       26.38       31.95    114.83 o 
   2   4  27       16.87       22.78    112.53 o 
   3   4  27      105.25      199.83    145.80 o 
   4   4  27      313.33      335.98    156.87 o 
  -3   5  27       60.51       25.52    139.93 o 
  -2   5  27      127.79      148.06    125.23 o 
  -1   5  27       38.91       39.92    117.30 o 
   0   5  27        0.43       86.75    112.90 o 
   1   5  27       15.74       64.22    111.59 o 
   2   5  27        3.27      -33.99    102.35 o 
   3   5  27        1.84      -29.89    144.26 o 
  -1   6  27       28.37       24.47    103.31 o 
   0   6  27       73.39      143.84    128.34 o 
   1   6  27       19.77       96.72    158.04 o 
  -5   0  28        6.28       20.99    190.56 o 
  -4   0  28      279.27       97.54    195.08 o 
  -3   0  28       72.93       63.79    178.62 o 
  -2   0  28      191.73      186.85    195.50 o 
  -1   0  28      169.29      222.25    204.55 o 
   0   0  28      521.52      447.79    242.00 o 
   1   0  28      488.18      353.54    218.96 o 
   2   0  28      355.15      618.18    270.40 o 
   3   0  28       21.02       -2.47    172.86 o 
   4   0  28        0.51      -64.62    172.04 o 
   5   0  28        3.04        4.53    180.68 o 
  -5   1  28      109.56      133.45    151.33 o 
  -4   1  28      348.65      462.52    219.78 o 
  -3   1  28       90.37       87.75    130.82 o 
  -2   1  28      317.12      400.49    162.86 o 
  -1   1  28        0.36       84.74    128.12 o 
   0   1  28       22.13       40.20    119.18 o 
   1   1  28      682.83      680.40    197.69 o 
   2   1  28      674.58      697.87    200.37 o 
   3   1  28      949.16     1061.76    238.06 o 
   4   1  28       98.53      222.17    157.95 o 
   5   1  28      108.16      100.61    137.29 o 
  -4   2  28      241.99      147.10    155.39 o 
  -3   2  28      255.34      182.30    144.33 o 
  -2   2  28      268.85      341.96    164.71 o 
  -1   2  28      129.76       88.08    194.26 o 
   0   2  28      552.19      551.92    267.93 o 
   1   2  28      250.94      224.31    208.67 o 
   2   2  28      262.96      340.37    231.71 o 
   3   2  28        1.44       38.49    122.44 o 
   4   2  28        2.49       44.14    129.44 o 
  -4   3  28      372.25      405.40    256.41 o 
  -3   3  28       73.10       24.28    178.21 o 
  -2   3  28      120.39       62.97    181.09 o 
  -1   3  28        5.07       68.32    173.27 o 
   0   3  28        1.11      -36.63    163.81 o 
   1   3  28      288.66      453.14    252.70 o 
   2   3  28      185.81      230.88    145.43 o 
   3   3  28      315.98      495.87    205.99 o 
   4   3  28       84.51      186.24    138.82 o 
  -3   4  28       58.75        0.00    179.44 o 
  -2   4  28      238.00      262.17    219.37 o 
  -1   4  28      173.88      175.74    200.02 o 
   0   4  28      513.70      578.24    180.82 o 
   1   4  28      204.92      293.64    153.22 o 
   2   4  28      168.08      167.70    143.09 o 
   3   4  28       14.99      -12.46    116.48 o 
  -1   5  28        0.97      -19.50    105.18 o 
   0   5  28        1.45       57.06    112.37 o 
   1   5  28      193.36      411.47    147.65 o 
   2   5  28      277.60      395.93    204.55 o 
  -4   1  29        0.37       25.90    135.88 o 
  -3   1  29        0.59       27.69    118.98 o 
  -2   1  29        8.24       95.32    135.20 o 
  -1   1  29        5.90        6.48    123.23 o 
   0   1  29        3.61       -7.08    122.42 o 
   1   1  29       10.03       23.42    126.57 o 
   2   1  29        0.05       42.08    130.08 o 
   3   1  29        2.13      -14.32    132.02 o 
   4   1  29        0.12        7.82    197.55 o 
  -3   2  29       11.74       25.93    193.03 o 
  -2   2  29        0.42      -39.51    170.39 o 
  -1   2  29       24.70       36.22    176.56 o 
   0   2  29       55.39       65.85    179.44 o 
   1   2  29       19.55      -21.40    169.57 o 
   2   2  29        1.96       93.01    192.62 o 
   3   2  29        0.01      -22.64    198.38 o 
  -3   3  29        2.35      -23.05    172.04 o 
  -2   3  29        0.97        0.41    164.63 o 
  -1   3  29        4.67      -22.22    170.80 o 
   0   3  29       46.58      151.46    207.43 o 
   1   3  29       61.13       44.45    191.38 o 
   2   3  29        4.65       72.44    200.85 o 
   3   3  29       36.24       -0.42    122.54 o 
  -1   4  29       14.44     -232.54    171.21 o 
   0   4  29        0.46      -25.52    184.80 o 
   1   4  29        1.43       -6.41    124.60 o 
  -3   0  30      216.09      226.36    234.18 o 
  -2   0  30        7.04       21.81    181.91 o 
  -1   0  30       19.95      -10.29    186.03 o 
   0   0  30       26.43      -27.58    191.38 o 
   1   0  30       11.80       50.21    205.79 o 
   2   0  30      143.40      113.59    195.91 o 
   3   0  30       93.49      117.30    204.96 o 
  -2   1  30       16.20        0.14    131.61 o 
  -1   1  30       26.77       31.81    134.96 o 
   0   1  30      250.26      256.27    161.55 o 
   1   1  30      389.80      476.82    187.27 o 
   2   1  30      433.49      420.63    259.70 o 
  -2   2  30        1.97        0.82    190.56 o 
  -1   2  30       87.36      160.51    206.20 o 
   0   2  30        2.82      -24.28    175.33 o 
   1   2  30       15.53       64.62    197.97 o 
   2   2  30       63.28       19.34    185.21 o 
   0   3  30      186.46       92.19    204.55 o 
                                                 
